# Supplementary material for: IL-7 promotes the formation of DNA double strand breaks and DNA repair in murine pro-B cells
Source: Front Immunol. 2025 Oct 6;16:1633892. doi: 10.3389/fimmu.2025.1633892 (PMC12535990; doi:10.3389/fimmu.2025.1633892)
Supplement: Supplementary file 2 [file Table1.xlsx]

## Sheet: 1159 DEGs Results 
Gene	RefSeq mRNA Accession ID	Gene Title	p-value (IL7-treated versus medium-treated pro-B cells)	Fold-Change (IL7- treated versus medium-treated pro-B cells)
Tcrg-C1	NA	T cell receptor gamma, constant 1 /// T-cell receptor gamma, constant 2	7.5914e-06	306.193
Crhbp	NM_198408	corticotropin releasing hormone binding protein	5.03518e-06	249.366
Pcp4	NM_008791	Purkinje cell protein 4	1.14416e-05	185.374
H19	NR_001592	H19 fetal liver mRNA	4.76016e-05	116.271
Vat1l	NM_173016	vesicle amine transport protein 1 homolog-like (T. californica)	4.65861e-06	48.9739
Tcrg-V4	NA	T cell receptor gamma, variable 4	2.96849e-07	48.1066
Enpep	NM_007934	glutamyl aminopeptidase	9.46109e-06	45.2357
D630039A03Rik	NM_178727	RIKEN cDNA D630039A03 gene	7.81206e-05	30.764
Mpzl2	NM_007962	myelin protein zero-like 2	9.07919e-06	28.8469
Clgn	NM_009904	calmegin	7.25028e-06	25.6206
Lta	NM_010735	lymphotoxin A	1.50605e-05	24.6814
Asns	NM_012055	arrestin domain containing 4	0.000268304	23.8138
Cish	NM_009895	cytokine inducible SH2-containing protein	3.90227e-06	22.1365
8430426J06Rik	NR_077229	RIKEN cDNA 8430426J06 gene	0.000178659	21.4207
Gldc	NM_138595	glycine decarboxylase	0.000254945	20.7947
Thy1	NM_009382	thymus cell antigen 1, theta	0.000569019	18.2798
Megf10	NM_001001979	multiple EGF-like-domains 10	0.000109095	17.9328
Tubb3	NM_023279	tubulin, beta 3 class III	0.000534357	15.73
Gbp7	NM_001083312	guanylate binding protein 7	8.83813e-06	15.3406
Tead1	NM_001166584	TEA domain family member 1	8.11451e-05	14.6634
Tmem59l	NM_182991	transmembrane protein 59-like	3.41015e-05	14.336
Gm266	NM_001033248	predicted gene 266	3.72961e-05	14.0235
Myl10	NM_001085387	myosin, light chain 10, regulatory	0.000101803	13.5076
Socs2	NM_001168655	suppressor of cytokine signaling 2	5.33268e-07	12.8998
Tmem255a	NM_001289727	transmembrane protein 255A	1.54378e-05	12.0235
A630023P12Rik	NM_173766	RIKEN cDNA A630023P12 gene	7.67438e-05	11.6052
Smyd2	NM_026796	SET and MYND domain containing 2	0.000296475	11.5054
Syndig1l	NM_001033334	synapse differentiation inducing 1 like	2.62658e-05	11.279
Bcat1	NM_001024468	branched chain aminotransferase 1, cytosolic	3.20757e-07	10.9956
Tnfsf11	NM_011613	tumor necrosis factor (ligand) superfamily, member 11	1.58597e-05	10.1491
Myh10	NM_175260	myosin, heavy polypeptide 10, non-muscle	1.69403e-05	9.81863
Armcx4	NM_001202500	Rho guanine nucleotide exchange factor (GEF) 39	3.14557e-06	9.77136
Alpl	NM_001287172	aldolase C, fructose-bisphosphate	3.09965e-05	9.69115
Slc16a3	NM_001038653	solute carrier family 16 (monocarboxylic acid transporters), member 3	0.000113123	9.57992
Nefh	NM_010904	neurofilament, heavy polypeptide	0.000127634	9.52589
Actn2	NM_033268	ATP-binding cassette, sub-family A (ABC1), member 5	3.67949e-06	9.40711
Nov	NM_010930	nephroblastoma overexpressed gene	0.000623231	9.28784
Crlf1	NM_018827	cytokine receptor-like factor 1	0.00121756	8.87213
Prkch	NM_008856	protein kinase C, eta	0.000228659	8.40602
Dctd	NM_001161515	dCMP deaminase	0.000301718	8.2416
Bex1	NM_009052	brain expressed gene 1	0.000836631	8.14043
Dnph1	NM_207161	2'-deoxynucleoside 5'-phosphate N-hydrolase 1	0.000228779	8.11095
Syde2	NM_001166064	synapse defective 1, Rho GTPase, homolog 2 (C. elegans)	0.00027421	8.03976
Pycr1	NM_144795	pyrroline-5-carboxylate reductase 1	2.19389e-05	7.79358
Cox7a1	NM_009944	cytochrome c oxidase subunit VIIa 1	0.000173031	7.79049
Stac2	NM_146028	SH3 and cysteine rich domain 2	1.69278e-05	7.55044
Grb7	NM_010346	growth factor receptor bound protein 7	7.52908e-05	7.34165
Maoa	NM_173740	monoamine oxidase A	0.000398152	7.26978
Erg	NM_133659	avian erythroblastosis virus E-26 (v-ets) oncogene related	0.000112397	7.12365
Dnah7a	NM_001252070	dynein, axonemal, heavy chain 7A	4.29489e-06	7.0892
Txnrd3	NM_001178058	thioredoxin reductase 3	0.000518642	7.07864
Gimap4	NM_001243199	GTPase, IMAP family member 4	0.000256081	6.97802
Celsr1	NM_009886	cadherin, EGF LAG seven-pass G-type receptor 1 (flamingo homolog, Drosophila)	0.000127139	6.86037
Myc	NM_001177352	myelocytomatosis oncogene	9.59511e-05	6.83811
Sema4a	NM_001163489	sema domain, immunoglobulin domain (Ig), transmembrane domain (TM) and short cytoplasmi	0.00393887	6.4541
Gm15471	NR_040412	predicted gene 15471	0.00113966	6.45315
Armcx1	NM_001166377	Rho GTPase activating protein 6	0.000407328	6.22963
Gbp2	NM_010260	guanylate binding protein 2	0.00284525	6.12205
Ppa1	NM_026438	pyrophosphatase (inorganic) 1	8.99323e-06	6.11482
9130208D14Rik	XR_105147	RIKEN cDNA 9130208D14 gene	0.00031261	6.08852
Srm	NM_009272	spermidine synthase	2.13045e-05	6.00138
Ada	NM_001272052	ATP-binding cassette, sub-family G (WHITE), member 1	0.000401954	5.9692
Vegfa	NM_001025250	vascular endothelial growth factor A	3.12982e-05	5.77144
Tex14	NM_001199293	testis expressed gene 14	0.00128778	5.77115
Efhd1	NM_028889	EF hand domain containing 1	0.000698374	5.68699
Kcnn4	NM_001163510	potassium intermediate/small conductance calcium-activated channel, subfamily N, member	0.00014363	5.63259
Rbp1	NM_011254	retinol binding protein 1, cellular	0.00099901	5.58581
C76533	NA	expressed sequence C76533	0.000392263	5.55972
Dleu7	NM_173419	deleted in lymphocytic leukemia, 7	0.00257641	5.54141
2010204K13Rik	NR_027924	RIKEN cDNA 2010204K13 gene	0.000157004	5.49373
Ydjc	NM_026940	YdjC homolog (bacterial)	0.000469755	5.19881
Osbpl1a	NM_001252489	oxysterol binding protein-like 1A	4.28656e-06	5.15979
Rassf6	NM_028478	Ras association (RalGDS/AF-6) domain family member 6	0.00110157	5.15106
Pgf	NM_001271705	placental growth factor	0.000234319	5.05071
Pde8a	NM_008803	phosphodiesterase 8A	0.000112779	5.03624
Rnase10	NM_001162863	ribonuclease, RNase A family, 10 (non-active)	0.000342703	4.99187
Stk39	NM_016866	serine/threonine kinase 39	1.31884e-05	4.85863
Chac1	NM_026929	ChaC, cation transport regulator 1	0.00424404	4.85094
Zfp239	NM_001001792	zinc finger protein 239	0.000144544	4.8227
Klhl23	NM_177784	kelch-like 23	0.00048685	4.81458
Elovl6	NM_130450	ELOVL family member 6, elongation of long chain fatty acids (yeast)	1.17806e-05	4.76138
AI661453	NM_145489	adrenergic receptor kinase, beta 2	0.000430593	4.75398
Tmem98	NM_029537	transmembrane protein 98	6.23216e-05	4.72878
2900092N22Rik	NA	RIKEN cDNA 2900092N22 gene	0.00606355	4.70012
Tnfsf10	NM_009425	tumor necrosis factor (ligand) superfamily, member 10	0.000147001	4.69167
Fxyd6	NM_022004	FXYD domain-containing ion transport regulator 6	5.26153e-05	4.64125
Tmprss13	NM_001013373	transmembrane protease, serine 13	0.000782949	4.61839
Nt5dc2	NM_027289	5'-nucleotidase domain containing 2	0.000100488	4.61729
Vpreb1	NM_016982	pre-B lymphocyte gene 1 /// pre-B lymphocyte gene 2 pre-B lymphocyte gene 1	0.000101135	4.55257
Ankrd37	NM_001039562	angiopoietin-like 7	0.000101612	4.48088
D430019H16Rik	NM_001252508	RIKEN cDNA D430019H16 gene	0.00179822	4.47741
Mpp3	NM_007863	membrane protein, palmitoylated 3 (MAGUK p55 subfamily member 3)	3.67848e-05	4.43777
Fabp5	NM_001272097	fatty acid binding protein 5, epidermal /// predicted gene 3601 fatty acid binding prot	0.000426433	4.41285
Fabp5	NM_001272097	fatty acid binding protein 5, epidermal /// predicted gene 3601 fatty acid binding prot	0.000426433	4.41285
Ighg	XM_001472541	Immunoglobulin heavy chain (gamma polypeptide)	0.00841877	4.39945
Pus7	NM_001289780	pseudouridylate synthase 7 homolog (S. cerevisiae)	0.000223765	4.35038
Igfbp4	NM_010517	insulin-like growth factor binding protein 4	0.00113987	4.33994
Amotl1	NM_001081395	amidohydrolase domain containing 1	0.000266003	4.32708
Cth	NM_145953	cystathionase (cystathionine gamma-lyase)	0.000393982	4.31777
Ppp1r3b	NM_177741	protein phosphatase 1, regulatory (inhibitor) subunit 3B	0.00141945	4.27248
Bdh1	NM_001122683	3-hydroxybutyrate dehydrogenase, type 1	0.000117631	4.26831
Ptpn14	NM_001033287	protein tyrosine phosphatase, non-receptor type 14	6.28251e-05	4.24352
Ramp3	NM_019511	receptor (calcitonin) activity modifying protein 3	0.00052903	4.19569
Htra3	NM_001042615	HtrA serine peptidase 3	0.000972687	4.18541
Fam72a	NM_175382	family with sequence similarity 72, member A	0.000881949	4.12381
Chchd6	NM_001167736	coiled-coil-helix-coiled-coil-helix domain containing 6	0.000496889	4.09926
Ttpa	NM_015767	tocopherol (alpha) transfer protein	0.00724769	4.09884
Arpp21	NM_001177615	armadillo repeat containing, X-linked 1	8.10581e-06	4.08185
Bst1	NM_009763	bone marrow stromal cell antigen 1	8.77864e-06	4.04559
Cryz	NM_009968	crystallin, zeta	0.00108242	4.04456
Car2	NM_009801	carbonic anhydrase 2	0.000250335	3.99797
Snhg3	NR_002904	small nucleolar RNA host gene (non-protein coding) 3	0.000300203	3.98579
Shmt1	NM_009171	serine hydroxymethyltransferase 1 (soluble)	7.00042e-05	3.9789
Bag2	NM_145392	cDNA sequence BC005512 /// RIKEN cDNA F630007L15 gene /// predicted gene 6958 /// uncha	0.00099109	3.97644
Sulf2	NM_001252578	sulfatase 2	0.000473732	3.96229
Mybl2	NM_008652	myeloblastosis oncogene-like 2	0.00147152	3.96035
Sestd1	NM_175465	SEC14 and spectrin domains 1	0.00512279	3.95583
Uck2	NM_030724	uridine-cytidine kinase 2	1.17415e-05	3.94812
Ppic	NM_008908	peptidylprolyl isomerase C	9.77141e-05	3.94529
Als2cl	NM_001146059	asparagine-linked glycosylation 8 (alpha-1,3-glucosyltransferase)	0.000434022	3.94431
Cd36	NM_001159555	CD36 antigen	0.000999216	3.92903
Prkcq	NM_008859	protein kinase C, theta	0.00228292	3.89435
Raet1a	NM_009016	retinoic acid early transcript 1, alpha /// retinoic acid early transcript beta /// ret	0.000180508	3.89026
Lat	NM_010689	linker for activation of T cells	1.78728e-05	3.87921
Ccbl2	NM_001293560	cysteine conjugate-beta lyase 2	1.31907e-05	3.87288
Ifitm1	NM_001112715	interferon induced transmembrane protein 1	0.00045799	3.83885
Lap3	NM_024434	leucine aminopeptidase 3	0.000596904	3.83777
Cbr3	NM_173047	carbonyl reductase 3	0.00013545	3.8331
Gmds	NM_146041	GDP-mannose 4, 6-dehydratase	0.000569999	3.80683
Ccne1	NM_007633	cyclin E1	0.000468056	3.79485
Nme4	NM_019731	NME/NM23 nucleoside diphosphate kinase 4	0.000380011	3.79331
Cd248	NM_054042	CD248 antigen, endosialin	0.00306381	3.78997
3110082I17Rik	NM_028469	RIKEN cDNA 3110082I17 gene	2.92313e-05	3.781
Igf2bp2	NM_183029	insulin-like growth factor 2 mRNA binding protein 2	0.000682908	3.77026
Clhc1	NM_001081099	clathrin heavy chain linker domain containing 1	0.000404389	3.7675
Nlrp10	NM_175532	NLR family, pyrin domain containing 10	0.00863053	3.7272
Mthfd1	NM_138745	methylenetetrahydrofolate dehydrogenase (NADP+ dependent), methenyltetrahydrofolate cyc	0.000605397	3.7249
Ceacam9	NM_011927	carcinoembryonic antigen-related cell adhesion molecule 9	0.000224556	3.70352
Dancr	NR_015531	differentiation antagonizing non-protein coding RNA	0.00159226	3.69924
Atp10a	NM_009728	ATPase family, AAA domain containing 3A	0.00124899	3.69367
Lmo7	NM_201529	LIM domain only 7	0.00122724	3.68084
Rgcc	NM_025427	regulator of cell cycle	0.00725604	3.67718
Ccnd2	NM_009829	cyclin D2	0.000611854	3.67391
Pde9a	NM_001163748	phosphodiesterase 9A	0.000675348	3.63208
Zfp820	NM_029281	zinc finger protein 820	6.59022e-06	3.62116
Olfml2b	NM_177068	olfactomedin-like 2B	0.000572178	3.61752
Adgrg3	NM_173036	adhesion G protein-coupled receptor G3	0.00393784	3.60289
Tpi1	NM_009415	triosephosphate isomerase 1	5.14136e-05	3.58565
2610318N02Rik	NM_183287	RIKEN cDNA 2610318N02 gene	0.0003084	3.57192
Cdc6	NM_001025779	cell division cycle 6	0.000657842	3.51822
Lxn	NM_016753	latexin	0.000147495	3.48046
Gtf2ird1	NM_001081462	general transcription factor II I repeat domain-containing 1	0.000672979	3.45831
Gcsh	NM_026572	glycine cleavage system protein H (aminomethyl carrier) /// glycine cleavage system H p	8.19797e-07	3.43758
9230110C19Rik	NM_199017	RIKEN cDNA 9230110C19 gene	0.00519738	3.42959
Tnf	NM_001278601	tumor necrosis factor	0.000882235	3.4186
Shmt2	NM_001252316	serine hydroxymethyltransferase 2 (mitochondrial)	9.4776e-05	3.39864
Mns1	NM_008613	meiosis-specific nuclear structural protein 1	0.00122931	3.39338
Iqgap3	NM_001033484	IQ motif containing GTPase activating protein 3	0.00353198	3.38448
Cdca7	NM_025866	cell division cycle associated 7	2.33656e-05	3.37728
Ccdc40	NM_175430	coiled-coil domain containing 40	4.31256e-05	3.36234
Pole	NM_011132	polymerase (DNA directed), epsilon	0.00172314	3.35877
E130012A19Rik	NM_175332	RIKEN cDNA E130012A19 gene	0.000823554	3.35012
Polr1b	NM_009086	polymerase (RNA) I polypeptide B	0.00010218	3.3496
Fasn	NM_007988	fatty acid synthase	0.000162555	3.34094
Pnp	NM_013632	purine-nucleoside phosphorylase	0.000274235	3.34001
Pnp	NM_013632	purine-nucleoside phosphorylase	0.000274235	3.34001
Recql4	NM_058214	RecQ protein-like 4	0.00181718	3.33633
Rarres1	NM_001164763	retinoic acid receptor responder (tazarotene induced) 1	0.00232127	3.32804
Cacna1b	NM_001042528	calcium channel, voltage-dependent, N type, alpha 1B subunit	0.000587361	3.31527
Sh3bgrl2	NM_172507	SH3 domain binding glutamic acid-rich protein like 2	0.00031631	3.30917
Mfsd2a	NM_029662	major facilitator superfamily domain containing 2A	5.57068e-05	3.30764
Plk1	NM_011121	polo-like kinase 1	4.44208e-05	3.30535
Exo1	NM_012012	exonuclease 1	0.00191048	3.29952
2010300C02Rik	NM_028096	RIKEN cDNA 2010300C02 gene	0.00214013	3.28884
Lgalsl	NM_173752	lectin, galactoside binding-like	4.38502e-05	3.27482
Syce2	NM_001168244	synaptonemal complex central element protein 2	0.00122605	3.27147
Gbp3	NM_001289492	guanylate binding protein 3	0.000187278	3.25605
Nr1d1	NM_145434	nuclear receptor subfamily 1, group D, member 1	2.88382e-05	3.25482
Kcnk6	NM_001033525	potassium inwardly-rectifying channel, subfamily K, member 6	0.0035999	3.24654
Kif20a	NM_001166406	kinesin family member 20A	0.000848452	3.24108
Slc7a5	NM_011404	solute carrier family 7 (cationic amino acid transporter, y+ system), member 5	0.000197141	3.23996
Cenpi	NM_145924	centromere protein I	0.000596697	3.22904
Shroom3	NM_001077595	shroom family member 3	0.000464787	3.22366
Slc5a5	NM_053248	solute carrier family 5 (sodium iodide symporter), member 5	0.000242035	3.22291
Tnnt1	NM_001277903	troponin T1, skeletal, slow	0.000167784	3.21791
Zfp521	NM_145492	zinc finger protein 521	7.15555e-05	3.2175
Abhd14a	NM_001110271	expressed sequence AI662175	0.000915755	3.20846
Tmem97	NM_133706	transmembrane protein 97	0.00271871	3.20762
Fam195a	NM_026633	family with sequence similarity 195, member A	0.000106839	3.20597
Cenpw	NM_001109747	centromere protein W	0.000287623	3.18618
Trip13	NM_027182	thyroid hormone receptor interactor 13	0.00029686	3.18104
Impdh1	NM_011829	inosine 5'-phosphate dehydrogenase 1	0.00297655	3.16865
Mthfd1l	NM_001170785	methylenetetrahydrofolate dehydrogenase (NADP+ dependent) 1-like	4.10709e-05	3.15345
Irak1bp1	NM_001168240	interleukin-1 receptor-associated kinase 1 binding protein 1	0.00163643	3.14055
Ass1	NM_007494	arsenic (+3 oxidation state) methyltransferase	0.000339887	3.13492
C230035I16Rik	NR_015492	RIKEN cDNA C230035I16 gene	8.746e-05	3.13033
Espl1	NM_001014976	extra spindle poles-like 1 (S. cerevisiae)	0.0023913	3.12953
Lyar	NM_025281	Ly1 antibody reactive clone	1.60064e-06	3.12466
Snhg4	NR_038073	microRNA 1949 /// small nucleolar RNA host gene 4 (non-protein coding) small nucleolar	0.000116301	3.11512
Cdca7l	NM_146040	cell division cycle associated 7 like	0.000153204	3.11166
Cd3d	NM_013487	CD3 antigen, delta polypeptide	0.000994739	3.10806
Pxmp2	NM_008993	peroxisomal membrane protein 2	0.0044377	3.10324
Frmd6	NM_028127	FERM domain containing 6	0.00135809	3.0998
Plod2	NM_001142916	procollagen lysine, 2-oxoglutarate 5-dioxygenase 2	0.000116679	3.09609
Ube2cbp	NM_027394	ubiquitin-conjugating enzyme E2C binding protein	0.000276473	3.09062
Snap47	NM_144521	synaptosomal-associated protein, 47	0.000744128	3.08761
Ccnf	NM_007634	cyclin F	0.00309767	3.08274
Xrcc5	NM_009533	X-ray repair complementing defective repair in Chinese hamster cells 5	0.000118177	3.07293
Mc1r	NM_008559	melanocortin 1 receptor	0.00336929	3.07034
BC023969	NA	BCL2-associated athanogene 2	0.000901399	3.06943
Lhfp	NM_175386	lipoma HMGIC fusion partner	0.000301451	3.05826
Tst	NM_009437	thiosulfate sulfurtransferase, mitochondrial	0.000664223	3.05656
Gfra2	NM_008115	glial cell line derived neurotrophic factor family receptor alpha 2	0.000372955	3.04597
Glrp1	NM_008132	glutamine repeat protein 1	0.00171469	3.04439
Hspd1	NM_010477	heat shock protein 1 (chaperonin) /// 60 kDa heat shock protein, mitochondrial-like	7.24276e-07	3.02659
Tyms	NM_021288	thymidylate synthase /// thymidylate synthase, pseudogene thymidylate synthase thymidyl	0.000209176	3.01781
Tyms	NM_021288	thymidylate synthase /// thymidylate synthase, pseudogene thymidylate synthase thymidyl	0.000209176	3.01781
Mtfp1	NM_026443	mitochondrial fission process 1	0.000220798	3.01715
Rab4a	NM_009003	RAB4A, member RAS oncogene family	0.000677751	3.01656
Zfp428	NM_001290461	zinc finger protein 428	0.00273265	2.99988
Ckap2	NM_001004140	cytoskeleton associated protein 2	0.000171744	2.99809
Kntc1	NM_001042421	kinetochore associated 1	0.000610726	2.99718
Dlgap5	NM_001145949	discs, large (Drosophila) homolog-associated protein 5	0.000772814	2.99425
Rangrf	NM_001285441	RAN guanine nucleotide release factor	0.00522398	2.99242
Rnase4	NM_021472	ribonuclease, RNase A family 4	0.00784445	2.98994
Bub1	NM_001113179	budding uninhibited by benzimidazoles 1 homolog (S. cerevisiae)	0.000157659	2.98546
Ccnb1	NM_172301	cyclin B1 /// predicted gene 5593 /// G2/mitotic-specific cyclin-B1-like cyclin B1 cycl	0.000212507	2.98364
Ccnb1	NM_172301	cyclin B1 /// predicted gene 5593 /// G2/mitotic-specific cyclin-B1-like cyclin B1 cycl	0.000212507	2.98364
Zc3hav1l	NM_172467	zinc finger CCCH-type, antiviral 1-like	1.29273e-05	2.97602
Brip1	NM_178309	BRCA1 interacting protein C-terminal helicase 1	0.000281257	2.97354
L2hgdh	NM_145443	L-2-hydroxyglutarate dehydrogenase	0.000112289	2.96828
Impa2	NM_053261	inositol (myo)-1(or 4)-monophosphatase 2	0.00151126	2.96423
Prkaa2	NM_178143	protein kinase, AMP-activated, alpha 2 catalytic subunit	0.000203961	2.94994
Dnah11	NM_010060	dynein, axonemal, heavy chain 11	0.000333741	2.94743
Kif4	NM_008446	kinesin family member 4	0.00109717	2.93737
Gja1	NM_010288	gap junction protein, alpha 1	0.00476199	2.93609
Stox1	NM_001033260	storkhead box 1	0.00130358	2.93339
1700025G04Rik	NM_197990	RIKEN cDNA 1700025G04 gene	0.00022814	2.93194
Zdhhc2	NM_178395	zinc finger, DHHC domain containing 2	0.00557768	2.93137
Mtap	NM_024433	methylthioadenosine phosphorylase	4.93952e-05	2.92815
Slc25a13	NM_001177572	solute carrier family 25 (mitochondrial carrier, adenine nucleotide translocator), memb	2.94081e-05	2.92688
Tspan4	NM_001252588	tetraspanin 4	0.000860599	2.92469
Slc29a1	NM_001199113	solute carrier family 29 (nucleoside transporters), member 1	0.00859321	2.92423
Ak4	NM_001177602	allograft inflammatory factor 1	0.00186073	2.91876
Chtf18	NM_145409	CTF18, chromosome transmission fidelity factor 18	0.00100042	2.913
Hirip3	NM_172746	HIRA interacting protein 3	0.000766279	2.91111
Ifrd2	NM_025903	interferon-related developmental regulator 2	0.000664368	2.91055
Bnip3	NM_009760	BCL2/adenovirus E1B interacting protein 3	0.000258347	2.90939
Ethe1	NM_023154	ethylmalonic encephalopathy 1	0.000675081	2.90692
Fam64a	NM_144526	family with sequence similarity 64, member A	0.00199716	2.90556
Cdr2	NM_007672	cerebellar degeneration-related 2	0.00248077	2.90141
Gpatch4	NM_001110809	G patch domain containing 4	2.33273e-05	2.89966
Acy3	NM_027857	ATP-binding cassette, sub-family B (MDR/TAP), member 6	0.00836087	2.89828
Nlrp6	NM_001081389	NLR family, pyrin domain containing 6	0.00171122	2.89757
Scd2	NM_009128	stearoyl-Coenzyme A desaturase 2	0.00413723	2.89447
Rrp1b	NM_001163734	ribosomal RNA processing 1 homolog B (S. cerevisiae)	0.00021364	2.89297
Adam12	NM_007400	abhydrolase domain containing 6	0.000971536	2.88842
Mgme1	NM_001289630	mitochondrial genome maintainance exonuclease 1	0.000331431	2.88174
Abcg1	NM_009593	expressed sequence AI661453	0.00324432	2.88121
Trib3	NM_144554	tribbles homolog 3 (Drosophila)	0.00246554	2.87472
Mcm10	NM_027290	minichromosome maintenance deficient 10 (S. cerevisiae)	0.000876588	2.87446
Rad51	NM_011234	RAD51 homolog	0.000517526	2.87421
Odc1	NM_013614	ornithine decarboxylase, structural 1	0.000233836	2.8708
Prr11	NM_175563	proline rich 11	0.000440423	2.86766
Tmem41a	NM_025693	transmembrane protein 41a	4.6109e-05	2.85217
Rrp15	NM_026041	ribosomal RNA processing 15 homolog (S. cerevisiae)	0.000892324	2.85118
Gpx7	NM_024198	glutathione peroxidase 7	0.00162633	2.84282
Chchd4	NM_133928	coiled-coil-helix-coiled-coil-helix domain containing 4	0.000442884	2.84239
Focad	NM_001081184	focadhesin	0.00728811	2.82558
Car12	NM_178396	carbonic anyhydrase 12	0.000570116	2.81409
Zmynd19	NM_026021	zinc finger, MYND domain containing 19	5.82438e-05	2.81216
Lyplal1	NM_146106	lysophospholipase-like 1	0.00772295	2.81105
Ldha	NM_001136069	lactate dehydrogenase A	5.63197e-06	2.80971
Gtse1	NM_001168672	G two S phase expressed protein 1	0.000122431	2.80655
Heyl	NM_013905	hairy/enhancer-of-split related with YRPW motif-like	9.50116e-06	2.80455
Cdkn1a	NM_001111099	cyclin-dependent kinase inhibitor 1A (P21)	0.0019555	2.79809
Hn1l	NM_001024706	predicted gene 10338 /// predicted gene 10406 /// predicted gene 10408 /// predicted ge	0.000647643	2.79541
Slc1a4	NM_018861	solute carrier family 1 (glutamate/neutral amino acid transporter), member 4	0.00109631	2.79267
Fbp1	NM_019395	fructose bisphosphatase 1	0.00604332	2.78821
2810408I11Rik	NR_038009	RIKEN cDNA 2810408I11 gene	0.00118759	2.78698
Parpbp	NM_029249	PARP1 binding protein	0.00015982	2.78629
Ikzf4	NM_011772	IKAROS family zinc finger 4	6.38706e-05	2.78611
Phf21b	NM_001081166	PHD finger protein 21B	0.000497137	2.78538
Socs3	NM_007707	suppressor of cytokine signaling 3	0.00343319	2.78481
D13Ertd37e	NM_001033130	DNA segment, Chr 13, ERATO Doi 37, expressed	0.00633006	2.78348
Pvt1	NM_011222	plasmacytoma variant translocation 1	0.000613387	2.78148
Eme1	NM_177752	essential meiotic endonuclease 1 homolog 1 (S. pombe)	0.00188022	2.77711
Eno1	NM_001025388	enolase 1, alpha non-neuron /// predicted gene 5506 /// alpha-enolase-like enolase 1, a	1.55358e-07	2.77662
Gart	NM_010256	phosphoribosylglycinamide formyltransferase	0.000343523	2.77472
Traip	NM_011634	TRAF-interacting protein	0.00110445	2.773
Cenph	NM_021886	centromere protein H	0.000322549	2.7714
Xylb	NM_001033209	xylulokinase homolog (H. influenzae)	0.00100391	2.76499
Lrp4	NM_001145857	low density lipoprotein receptor-related protein 4	0.00381814	2.76398
Iqcf5	NM_029300	IQ motif containing F5	0.00657909	2.76202
Chn2	NM_001163640	chimerin (chimaerin) 2	0.00407039	2.75237
Snord104	NR_030703	small nucleolar RNA, C/D box 104	0.00573555	2.75186
Mcm8	NM_001291054	minichromosome maintenance deficient 8 (S. cerevisiae)	0.00226107	2.74982
Mthfd2	NM_008638	methylenetetrahydrofolate dehydrogenase (NAD+ dependent), methenyltetrahydrofolate cycl	0.000766725	2.749
Pemt	NM_001290011	phosphatidylethanolamine N-methyltransferase	0.000109548	2.74601
Kirrel	NM_001170985	kin of IRRE like (Drosophila)	8.87635e-06	2.74475
Gstt3	NM_133994	glutathione S-transferase, theta 3	0.00341939	2.74434
Gm3417	NM_001123367	predicted gene 3417 /// predicted gene 3448 /// t-complex-associated testis expressed 3	0.00741913	2.74355
Diaph3	NM_019670	diaphanous related formin 3	0.000526075	2.74316
Ubash3a	NM_177823	ubiquitin associated and SH3 domain containing, A	0.00131866	2.74092
Pfkl	NM_008826	phosphofructokinase, liver, B-type	0.000428657	2.74029
P4ha1	NM_011030	procollagen-proline, 2-oxoglutarate 4-dioxygenase (proline 4-hydroxylase), alpha 1 poly	0.00192221	2.73777
Mex3a	NM_001029890	mex3 homolog A (C. elegans)	0.00589484	2.73553
Bfsp2	NM_001002896	beaded filament structural protein 2, phakinin	0.00037404	2.7302
B9d1	NM_013717	B9 protein domain 1	0.00271754	2.727
Nsun2	NM_145354	NOL1/NOP2/Sun domain family member 2	0.000154185	2.71567
Zbed5	NA	zinc finger BED-type containing 5	0.000830992	2.71473
Mtfr2	NM_027930	mitochondrial fission regulator 2	0.00125504	2.71329
Ahcy	NM_016661	ArfGAP with dual PH domains 2	1.74773e-05	2.71292
Slc19a1	NM_001199271	solute carrier family 19 (folate transporter), member 1	9.75497e-05	2.71131
Sapcd1	NM_023893	suppressor APC domain containing 1	0.00199655	2.70828
Wdr34	NM_001008498	WD repeat domain 34	0.000590866	2.7061
Ska3	NM_198605	spindle and kinetochore associated complex subunit 3	0.000319835	2.70126
Bok	NM_016778	BCL2-related ovarian killer protein	0.000233838	2.68379
Ccdc149	NM_001256059	coiled-coil domain containing 149	0.000401869	2.68366
Relt	NM_177073	RELT tumor necrosis factor receptor	0.00253307	2.67977
Dars2	NM_172644	aspartyl-tRNA synthetase 2 (mitochondrial)	0.000333916	2.67828
Smtn	NM_001159284	smoothelin	8.69178e-05	2.67561
Cad	NM_001289522	carbamoyl-phosphate synthetase 2, aspartate transcarbamylase, and dihydroorotase	0.0002643	2.67484
Aldh18a1	NM_019698	A kinase (PRKA) anchor protein 1	0.00191461	2.67483
Cdca5	NM_026410	cell division cycle associated 5	0.000896284	2.67461
Cand2	NM_025958	cullin-associated and neddylation-dissociated 2 (putative)	0.000811942	2.67418
Ang	NM_001161731	angiomotin-like 1	0.00644531	2.66398
Nlrc3	NM_001081280	NLR family, CARD domain containing 3	0.000137465	2.66104
6030498E09Rik	NM_183126	RIKEN cDNA 6030498E09 gene	0.000586988	2.6601
Adgrg1	NM_001198894	adhesion G protein-coupled receptor G1	0.000734052	2.65471
Cenpe	NM_173762	centromere protein E	0.00161967	2.65449
Acaca	NM_133360	expressed sequence AW121686	0.000317154	2.65446
Umps	NM_009471	uridine monophosphate synthetase	3.10806e-05	2.6541
Gnb1l	NM_001081682	guanine nucleotide binding protein (G protein), beta polypeptide 1-like	0.00737928	2.64471
Kif20b	NM_183046	kinesin family member 20B	0.00148509	2.64445
Nop58	NM_018868	NOP58 ribonucleoprotein	1.7183e-05	2.64384
Isl1	NM_021459	ISL1 transcription factor, LIM/homeodomain	0.00232171	2.6433
Gdpd1	NM_025638	glycerophosphodiester phosphodiesterase domain containing 1	5.33353e-05	2.64327
Bard1	NM_007525	cDNA sequence BC030867	0.00145418	2.64186
Gemin4	NM_026029	glyoxalase domain containing 4	0.00291654	2.64166
Slc35g1	NM_175507	solute carrier family 35, member G1	0.00317224	2.64125
Slc25a15	NM_181325	solute carrier family 25 (mitochondrial carrier ornithine transporter), member 15	4.68983e-05	2.63948
Nhp2	NM_026631	NHP2 ribonucleoprotein	0.00165108	2.63724
Mybbp1a	NM_016776	MYB binding protein (P160) 1a	2.10208e-05	2.63535
Gins1	NM_001163476	GINS complex subunit 1 (Psf1 homolog)	0.00262032	2.63089
Ptgr1	NM_025968	prostaglandin reductase 1	0.00556432	2.62705
Dna2	NM_177372	DNA replication helicase 2 homolog (yeast)	0.000256235	2.62409
Mgarp	NM_026358	mitochondria localized glutamic acid rich protein	0.00184673	2.61852
Gm8096	NM_016966	3-phosphoglycerate dehydrogenase pseudogene /// 3-phosphoglycerate dehydrogenase 3-phos	0.000974327	2.61173
Spc24	NM_026282	SPC24, NDC80 kinetochore complex component, homolog (S. cerevisiae)	0.000455234	2.60977
Flrt1	NM_201411	fibronectin leucine rich transmembrane protein 1	3.19072e-05	2.6089
Pkm	NM_001253883	pyruvate kinase, muscle	4.52166e-05	2.60701
Slc27a2	NM_011978	solute carrier family 27 (fatty acid transporter), member 2	0.00688554	2.60595
Foxc1	NM_008592	forkhead box C1	0.000709422	2.60563
Cep170b	NM_001024602	centrosomal protein 170B	0.00147637	2.60349
Myom2	NM_008664	myomesin 2	0.00182642	2.60161
Pdk1	NM_172665	pyruvate dehydrogenase kinase, isoenzyme 1	0.000144721	2.5991
Pla2g4c	NM_001004762	phospholipase A2, group IVC (cytosolic, calcium-independent)	0.000779977	2.59736
Mettl1	NM_010792	methyltransferase like 1	0.000753548	2.58969
Fut10	NM_001012517	fucosyltransferase 10	0.000191902	2.58757
Kif14	NM_001081258	kinesin family member 14	0.00190457	2.58634
Rad54l	NM_001122958	RAD54 like (S. cerevisiae)	0.000194017	2.5826
D630045J12Rik	NM_194061	RIKEN cDNA D630045J12 gene	0.00050576	2.5788
Sae1	NM_001285891	SUMO1 activating enzyme subunit 1	0.000100804	2.57735
Gm550	XM_006531872	predicted gene 550	0.00508657	2.57005
Ctdspl	NM_133710	CTD (carboxy-terminal domain, RNA polymerase II, polypeptide A) small phosphatase-like	0.000523252	2.56539
Dtl	NM_029766	denticleless homolog (Drosophila)	0.000579848	2.55537
Eps8l2	NM_133191	EPS8-like 2	0.00330523	2.55022
Ranbp1	NM_011239	RAN binding protein 1	0.00144679	2.54639
Bahcc1	NM_198423	cDNA sequence BC023969	0.00364536	2.54322
Mtcl1	NA	microtubule crosslinking factor 1	2.44916e-05	2.54249
Rad54b	NM_001039556	RAD54 homolog B (S. cerevisiae)	0.000938294	2.54007
Plxna2	NM_008882	plexin A2	0.00071037	2.53569
Cdc42ep4	NM_001163346	CDC42 effector protein (Rho GTPase binding) 4	0.00381572	2.5346
Mcm5	NM_008566	minichromosome maintenance deficient 5, cell division cycle 46 (S. cerevisiae)	0.000294931	2.53371
Rrp12	NM_199447	ribosomal RNA processing 12 homolog (S. cerevisiae)	0.00018604	2.53336
Lrrn3	NM_001271708	leucine rich repeat protein 3, neuronal	0.00322477	2.53064
Tspan6	NM_019656	tetraspanin 6	0.00235955	2.52965
Pgm2	NM_028132	phosphoglucomutase 2	0.000483112	2.52722
AA408650	NA	expressed sequence AA408650	0.000484215	2.52693
Pno1	NM_025443	partner of NOB1 homolog (S. cerevisiae)	1.55636e-05	2.52665
Slc25a33	NM_027460	solute carrier family 25, member 33	0.000443939	2.52657
Wdhd1	NM_172598	WD repeat and HMG-box DNA binding protein 1	0.00179905	2.52597
Atad3a	NM_179203	asparagine synthetase	0.00774943	2.5251
Hk2	NM_013820	hexokinase 2	0.00552707	2.52506
BC030867	NM_153544	BAH domain and coiled-coil containing 1	0.000734589	2.52258
Psmg1	NM_019537	proteasome (prosome, macropain) assembly chaperone 1	0.00049282	2.51701
Reep6	NM_001204931	receptor accessory protein 6	0.000833028	2.51478
Sh3gl3	NM_001277954	SH3-domain GRB2-like 3	0.00119979	2.51426
Shcbp1	NM_011369	Shc SH2-domain binding protein 1	0.000938776	2.5106
Sit1	NM_019436	suppression inducing transmembrane adaptor 1	0.0027326	2.50407
Pmch	NM_029971	pro-melanin-concentrating hormone	0.00120318	2.50384
Mcm2	NM_008564	minichromosome maintenance deficient 2 mitotin (S. cerevisiae)	0.000847605	2.50329
Alg8	NM_199035	aldehyde dehydrogenase 3 family, member B1	7.97954e-05	2.50276
Tbc1d32	NA	TBC1 domain family, member 32	0.00266887	2.50226
Osm	NM_001013365	oncostatin M	0.00467649	2.50162
Kctd17	NM_001081367	potassium channel tetramerisation domain containing 17	0.00327964	2.50059
Cyp2j9	NM_028979	cytochrome P450, family 2, subfamily j, polypeptide 9	0.00428197	2.50026
Brca2	NM_001081001	breast cancer 2	0.000158803	2.49914
Tada2a	NM_172562	transcriptional adaptor 2A	0.000110427	2.49631
4930509E16Rik	NR_045735	RIKEN cDNA 4930509E16 gene	0.00181647	2.49296
D7Ertd661e	NA	DNA segment, Chr 7, ERATO Doi 661, expressed	0.000327639	2.49053
Cmtm4	NM_153582	CKLF-like MARVEL transmembrane domain containing 4	0.000795295	2.48637
Spdl1	NM_027411	spindle apparatus coiled-coil protein 1	0.000239387	2.48471
Mrps22	NM_025485	mitochondrial ribosomal protein S22	0.00168864	2.48461
Kif18b	NM_197959	kinesin family member 18B	0.000160853	2.48314
Acsl3	NM_001033606	alanyl-tRNA synthetase exosome component 6 alanyl-tRNA synthetase /// exosome component	0.000643337	2.48166
Gng4	NM_010317	guanine nucleotide binding protein (G protein), gamma 4	0.00250914	2.47916
Akap1	NM_001042541	adenylate kinase 4	0.000114525	2.47877
Chek1	NM_007691	checkpoint kinase 1	0.00135151	2.47834
Plk4	NM_011495	polo-like kinase 4	0.000666354	2.47805
B3gnt7	NM_145222	UDP-GlcNAc:betaGal beta-1,3-N-acetylglucosaminyltransferase 7	0.000589556	2.47508
Pfkm	NM_001163487	phosphofructokinase, muscle	0.0073989	2.47503
Wdr60	NM_146039	WD repeat domain 60	0.000584556	2.4734
Plekha8	NM_001001335	pleckstrin homology domain containing, family A (phosphoinositide binding specific) mem	0.000262674	2.47217
Gins2	NM_178856	GINS complex subunit 2 (Psf2 homolog)	0.000855087	2.46362
Prelid2	NM_029942	PRELI domain containing 2	3.23608e-06	2.461
Abcb6	NM_023732	expressed sequence AI607873	0.00476237	2.46022
Cirh1a	NM_011574	cirrhosis, autosomal recessive 1A (human)	0.000110176	2.45959
St7	NM_001083315	suppression of tumorigenicity 7	0.00131202	2.45926
BC055324	NM_201364	BRCA1 associated RING domain 1	0.000595629	2.4579
Ssc5d	NM_173008	scavenger receptor cysteine rich domain containing (5 domains)	0.00499533	2.4518
Blm	NM_001042527	Bloom syndrome, RecQ helicase-like	0.000749128	2.45125
Lipt2	NM_026010	lipoyl(octanoyl) transferase 2 (putative)	0.00442053	2.44963
AA414768	NM_001272033	expressed sequence AA414768	0.00334954	2.44868
Tfpi	NM_001177319	tissue factor pathway inhibitor	0.00548518	2.44625
Sdf2l1	NM_022324	stromal cell-derived factor 2-like 1	0.00027289	2.44192
Pask	NM_080850	PAS domain containing serine/threonine kinase	0.000192558	2.43934
Dis3	NM_028315	DIS3 mitotic control homolog (S. cerevisiae)	0.00236834	2.43662
Sec16b	NM_001159986	SEC16 homolog B (S. cerevisiae)	4.29762e-05	2.43639
Stil	NM_009185	Scl/Tal1 interrupting locus	8.81333e-05	2.43139
Nol4l	NM_001408236	nucleolar protein 4-like	0.00105211	2.4292
Ndc1	NR_165083	NDC1 transmembrane nucleoporin	0.00239511	2.4286
Lpar1	NM_001290486	lysophosphatidic acid receptor 1	8.2715e-05	2.42741
Cdc25c	NM_009860	cell division cycle 25C	0.0011872	2.42709
Igsf5	NM_001177886	immunoglobulin superfamily, member 5	0.000560579	2.42278
E2f7	NM_178609	E2F transcription factor 7	0.00583115	2.42276
Ncaph	NM_144818	non-SMC condensin I complex, subunit H	0.0016628	2.4222
Eid2	NM_198425	EP300 interacting inhibitor of differentiation 2	0.00367957	2.41962
Slc43a1	NM_001081349	solute carrier family 43, member 1	0.00051317	2.41796
Cd3g	NM_009850	CD3 antigen, gamma polypeptide	0.00321421	2.41673
Rad51ap1	NM_009013	RAD51 associated protein 1	0.000655089	2.41482
Grwd1	NM_153419	glutamate-rich WD repeat containing 1	3.40246e-05	2.4128
Tspan15	NM_197996	tetraspanin 15	0.00347278	2.4092
2810025M15Rik	NM_027274	RIKEN cDNA 2810025M15 gene	7.75158e-05	2.40868
Srd5a1	NM_175283	steroid 5 alpha-reductase 1	0.00140847	2.40721
Wasf1	NM_031877	WAS protein family, member 1	0.002087	2.40648
Siva1	NM_001161737	SIVA1, apoptosis-inducing factor	4.51198e-05	2.40451
Dscc1	NM_183089	defective in sister chromatid cohesion 1 homolog (S. cerevisiae)	0.00133276	2.40424
Lrrc27	NM_001143755	leucine rich repeat containing 27	0.00204805	2.4015
2700038G22Rik	NR_045040	RIKEN cDNA 2700038G22 gene	0.0022376	2.4014
Cdkn2a	NM_001040654	cyclin-dependent kinase inhibitor 2A	0.000125399	2.39976
Kifc1	NM_001195298	kinesin family member C1 /// kinesin family member C5B kinesin family member C5B	9.95689e-05	2.39817
Ift74	NM_001290568	intraflagellar transport 74	5.70113e-05	2.3965
Ppil1	NM_026845	peptidylprolyl isomerase (cyclophilin)-like 1	0.00109968	2.39557
Slc25a1	NM_153150	solute carrier family 25 (mitochondrial carrier, citrate transporter), member 1	0.000178916	2.39525
Melk	NM_010790	maternal embryonic leucine zipper kinase	0.00101303	2.38954
Dock9	NM_001081039	dedicator of cytokinesis 9	0.000544189	2.38913
Pole2	NM_011133	polymerase (DNA directed), epsilon 2 (p59 subunit)	0.000878896	2.38677
Nup43	NM_145706	nucleoporin 43	0.00271476	2.38366
Pold2	NM_008894	polymerase (DNA directed), delta 2, regulatory subunit	0.000379848	2.38364
Adprhl1	NM_172750	aspartoacylase (aminoacylase) 3	0.00015624	2.38324
Tarsl2	NM_172310	threonyl-tRNA synthetase-like 2	0.00228241	2.38168
Gm16619	XR_105783	predicted gene, 16619	0.00102225	2.38013
Cenpk	NM_021790	centromere protein K	0.00502209	2.37984
Ska1	NM_001164355	spindle and kinetochore associated complex subunit 1	0.000129225	2.37966
Ctps	NM_016748	cytidine 5'-triphosphate synthase	3.76444e-05	2.37871
Pdk3	NM_145630	pyruvate dehydrogenase kinase, isoenzyme 3	0.00111276	2.3763
Dhfr	NM_010049	dihydrofolate reductase	0.000482794	2.37619
Fads1	NM_146094	fatty acid desaturase 1	0.000762081	2.37569
Il33	NM_001164724	interleukin 33	0.00304304	2.37513
Enoph1	NM_001163035	enolase-phosphatase 1	0.00254318	2.37302
Serpinb9	NM_009256	serine (or cysteine) peptidase inhibitor, clade B, member 9	0.0017571	2.37016
Traf4	NM_009423	TNF receptor associated factor 4	3.86662e-05	2.36995
Clic6	NM_172469	chloride intracellular channel 6	0.00019665	2.36296
Mms22l	NM_199467	MMS22-like, DNA repair protein	0.000442761	2.3627
Ddias	NM_001368705	DNA damage-induced apoptosis suppressor	0.00143657	2.361
BC005512	XM_001480210	cDNA sequence BC055324	0.00153983	2.36081
Hmmr	NM_013552	hyaluronan mediated motility receptor (RHAMM)	0.000512504	2.35919
Dmd	NM_007868	dystrophin, muscular dystrophy	3.41215e-05	2.3588
Eng	NM_001146348	endoglin	3.59569e-05	2.35761
Mylk	NM_139300	myosin, light polypeptide kinase	0.00428902	2.35512
Clspn	NM_175554	claspin	0.00132311	2.35397
Ppl	NM_008909	periplakin	0.000579714	2.35351
Dctpp1	NM_023203	dCTP pyrophosphatase 1	0.000267642	2.35308
March1	NM_001166372	membrane-associated ring finger (C3HC4) 1	3.76e-05	2.35165
Zwilch	NM_026507	zwilch kinetochore protein	3.76065e-05	2.35165
Rap1gap2	NM_001015046	RAP1 GTPase activating protein 2	0.00377018	2.34476
Skp2	NM_001285980	S-phase kinase-associated protein 2 (p45)	0.00296382	2.34116
Acot7	NM_001146057	alanyl-tRNA synthetase	0.00181988	2.33949
Zcchc3	NM_175126	zinc finger, CCHC domain containing 3	0.00177775	2.3377
1500009L16Rik	NM_001145198	RIKEN cDNA 1500009L16 gene	1.40116e-05	2.33103
Tnfrsf21	NM_178589	tumor necrosis factor receptor superfamily, member 21	0.00805309	2.32824
Psrc1	NM_001190161	proline/serine-rich coiled-coil 1	3.15235e-05	2.32372
Rcc1	NM_001197082	regulator of chromosome condensation 1	2.68608e-05	2.32141
Timeless	NM_001136082	timeless circadian clock 1	0.000122795	2.31947
Ccdc18	NM_028481	coiled-coil domain containing 18	0.00469048	2.31826
Tube1	NM_028006	epsilon-tubulin 1	8.64503e-07	2.31792
Ddx11	NM_001003919	DEAD/H (Asp-Glu-Ala-Asp/His) box helicase 11	0.00428092	2.31656
Vldlr	NM_001161420	very low density lipoprotein receptor	0.000135936	2.31474
Pkp4	NM_026361	plakophilin 4	0.00362594	2.31441
Trim37	NM_197987	tripartite motif-containing 37	6.57761e-06	2.31365
Plekhf1	NM_024413	pleckstrin homology domain containing, family F (with FYVE domain) member 1	0.00336573	2.31357
Hmgb3	NM_001293623	high mobility group box 3	2.3211e-05	2.31348
Gas5	NR_002840	growth arrest specific 5	0.00676106	2.30729
Fam162a	NM_027342	family with sequence similarity 162, member A	9.06954e-05	2.30703
Ttll11	NM_028921	tubulin tyrosine ligase-like family, member 11	1.06719e-05	2.30612
Enkd1	NM_198299	enkurin domain containing 1	1.60711e-05	2.30556
Hacd1	NM_001012396	3-hydroxyacyl-CoA dehydratase 1	0.0077654	2.30438
Hacd3	NA	3-hydroxyacyl-CoA dehydratase 3	0.0077654	2.30438
Hacd4	NM_001377098	3-hydroxyacyl-CoA dehydratase 4	0.0077654	2.30438
Pgk1	NM_008828	phosphoglycerate kinase 1	0.00200873	2.30157
Rras2	NM_025846	related RAS viral (r-ras) oncogene homolog 2	0.000114278	2.30148
Ndufaf6	NM_001085493	NADH dehydrogenase (ubiquinone) complex I, assembly factor 6	0.000342911	2.29924
Cdca8	NM_026560	cell division cycle associated 8	0.000533594	2.2976
4930539E08Rik	NM_172450	RIKEN cDNA 4930539E08 gene	0.00157851	2.29595
Mcm3	NM_008563	minichromosome maintenance deficient 3 (S. cerevisiae)	0.00144966	2.29111
Mycn	NM_008709	v-myc myelocytomatosis viral related oncogene, neuroblastoma derived (avian)	0.000282313	2.29065
Grb10	NM_001177629	growth factor receptor bound protein 10	2.29133e-05	2.28634
Dkk3	NM_015814	dickkopf homolog 3 (Xenopus laevis)	0.000620267	2.28538
Lfng	NM_008494	LFNG O-fucosylpeptide 3-beta-N-acetylglucosaminyltransferase	0.00258428	2.28503
Nop2	NM_138747	NOP2 nucleolar protein	0.00104649	2.28402
Cdk1	NM_007659	cyclin-dependent kinase 1	0.00402607	2.28317
Mrpl12	NM_027204	mitochondrial ribosomal protein L12	1.43405e-05	2.28217
Zc4h2	NM_001003916	zinc finger, C4H2 domain containing	0.000489812	2.27966
Cntln	NM_175275	centlein, centrosomal protein	0.000634383	2.27852
Tiam1	NM_001145886	T cell lymphoma invasion and metastasis 1	0.000661169	2.27634
Aldoc	NM_009657	aldehyde dehydrogenase 18 family, member A1	0.00249012	2.27559
Cluh	NM_001081158	clustered mitochondria (cluA/CLU1) homolog	0.000192383	2.27384
Utp20	NM_175158	UTP20, small subunit (SSU) processome component, homolog (yeast)	0.00088966	2.27289
Chaf1b	NM_028083	chromatin assembly factor 1, subunit B (p60)	1.48843e-05	2.27275
Phgdh	NM_016966	3-phosphoglycerate dehydrogenase pseudogene /// 3-phosphoglycerate dehydrogenase 3-phos	0.000614497	2.27104
Eif2b3	NM_001111277	eukaryotic translation initiation factor 2B, subunit 3	0.00192628	2.27098
Cdc20	NM_023223	cell division cycle 20	0.0013083	2.26999
Nxn	NM_008750	nucleoredoxin	0.00274068	2.26709
Fancb	NM_001146081	Fanconi anemia, complementation group B	0.00469602	2.26301
Spag5	NM_017407	sperm associated antigen 5	0.00117271	2.26236
Arhgef39	NM_001013377	Rho GTPase activating protein 17	0.000206681	2.26123
Prnp	NM_001278256	prion protein	0.00144412	2.26116
Kif2c	NM_001290662	kinesin family member 2C	0.00609992	2.26084
Mroh2a	NM_001177364	maestro heat-like repeat family member 2A	0.0014732	2.26079
Fam83d	NM_027975	family with sequence similarity 83, member D	0.00289379	2.25976
Slc5a9	NM_145551	solute carrier family 5 (sodium/glucose cotransporter), member 9	0.00465598	2.25573
Polq	NM_001159369	polymerase (DNA directed), theta	0.00301086	2.25119
Tmem238	NM_029384	transmembrane protein 238	0.00837145	2.24738
4930427A07Rik	NM_134041	RIKEN cDNA 4930427A07 gene	0.000548135	2.24593
St5	NM_001001326	suppression of tumorigenicity 5	0.000184279	2.24442
Prdm16	NM_001177995	PR domain containing 16	0.00044223	2.24321
2410016O06Rik	NM_023633	RIKEN cDNA 2410016O06 gene	0.000444226	2.24311
Hist1h4i	NM_001195421	histone cluster 1, H4a /// histone cluster 1, H4b /// histone cluster 1, H4c /// histon	0.00276531	2.24096
Rad18	NM_001167730	RAD18 homolog (S. cerevisiae)	0.000199042	2.24037
Echdc1	NM_001110195	enoyl Coenzyme A hydratase domain containing 1	0.00222597	2.23933
Stat4	NM_011487	signal transducer and activator of transcription 4	0.000437697	2.23816
Lig1	NM_001083188	ligase I, DNA, ATP-dependent	0.000427969	2.2367
Exosc6	NM_028274	exosome component 6	0.00263773	2.23383
Tmem107	NM_025838	transmembrane protein 107	0.00270985	2.23131
Epcam	NM_008532	epithelial cell adhesion molecule	0.000634351	2.22713
Polr3g	NM_001081176	polymerase (RNA) III (DNA directed) polypeptide G	0.000800622	2.22508
Rapgef5	NM_175930	Rap guanine nucleotide exchange factor (GEF) 5	0.000730034	2.22351
4933413G19Rik	NM_018858	phosphatidylethanolamine binding protein 1 forkhead box M1 RIKEN cDNA 4933413G19 gene f	0.00770263	2.2232
Sema7a	NM_011352	sema domain, immunoglobulin domain (Ig), and GPI membrane anchor, (semaphorin) 7A	0.000425363	2.21988
Aars	NM_146217	cDNA sequence AF251705	0.00177876	2.21896
Aars	NM_146217	cDNA sequence AF251705	0.00177876	2.21896
Nek2	NM_010892	NIMA (never in mitosis gene a)-related expressed kinase 2	0.000888815	2.21873
1700030K09Rik	NM_028170	RIKEN cDNA 1700030K09 gene	9.03073e-06	2.21418
Emp1	NM_001288627	epithelial membrane protein 1	0.00137282	2.2119
Aurkb	NM_011496	ATR interacting protein	0.00255895	2.20844
Dyrk3	NM_145508	dual-specificity tyrosine-(Y)-phosphorylation regulated kinase 3	0.000325763	2.20649
Sgol1	NM_028232	shugoshin-like 1 (S. pombe)	9.58843e-05	2.20487
Pabpc4	NM_130881	poly(A) binding protein, cytoplasmic 4	6.57336e-05	2.20376
Ticrr	NM_029835	TOPBP1-interacting checkpoint and replication regulator	8.34901e-05	2.20375
Dut	NM_001159646	deoxyuridine triphosphatase	0.00748038	2.20225
Mis18bp1	NM_172578	MIS18 binding protein 1	0.000110517	2.20164
Anln	NM_028390	ankyrin repeat domain 55	0.0037127	2.20077
Gstcd	NM_026231	glutathione S-transferase, C-terminal domain containing	2.02922e-05	2.1998
1190007I07Rik	NM_001135567	RIKEN cDNA 1190007I07 gene /// RIKEN cDNA 1810014B01 gene RIKEN cDNA 1810014B01 gene RI	0.000299861	2.19958
Fam212a	NM_026597	family with sequence similarity 212, member A	0.000572243	2.19924
Cenpn	NM_028131	centromere protein N	0.000109824	2.19724
Aprt	NM_009698	apolipoprotein L 7a /// apolipoprotein L 7c /// apolipoprotein L 7c pseudogene apolipop	0.000163515	2.19524
Zik1	NM_009577	zinc finger protein interacting with K protein 1	0.00490046	2.19452
Cdca2	NM_001110162	cell division cycle associated 2	0.000622121	2.1936
Tsr1	NM_177325	TSR1 20S rRNA accumulation	3.0804e-05	2.19356
Aimp2	NM_001172146	S-adenosylhomocysteine hydrolase /// adenosylhomocysteinase-like	0.00192702	2.19233
Pitrm1	NM_145131	pitrilysin metallepetidase 1	0.00483039	2.1913
Iqcg	NM_178378	IQ motif containing G	0.000800513	2.18984
Pter	NM_008961	phosphotriesterase related	0.00118367	2.18928
AI451250	NA	adenosine A3 receptor	0.0017012	2.18914
Kif23	NM_024245	kinesin family member 23	0.000265407	2.18767
Nudt19	NM_033080	nudix (nucleoside diphosphate linked moiety X)-type motif 19	0.000313781	2.18546
Ndufaf4	NM_026742	NADH dehydrogenase (ubiquinone) 1 alpha subcomplex, assembly factor 4	2.22352e-05	2.18297
Tmem55a	NM_028264	transmembrane protein 55A	0.000780889	2.18265
Pcsk4	NM_008793	proprotein convertase subtilisin/kexin type 4	0.00642932	2.18179
Uaca	NM_028283	uveal autoantigen with coiled-coil domains and ankyrin repeats	0.00329195	2.18098
Suv39h2	NM_022724	suppressor of variegation 3-9 homolog 2 (Drosophila)	0.0026757	2.1771
Gm15210	NM_011830	predicted gene 15210 /// inosine 5'-phosphate dehydrogenase 2	0.000192911	2.17436
Prdm5	NM_027547	PR domain containing 5	0.00335613	2.17247
Fam92a	NM_026558	family with sequence similarity 92, member A	0.000232794	2.17198
Isoc1	NM_025478	isochorismatase domain containing 1	0.00103551	2.17018
Slc35f2	NM_028060	solute carrier family 35, member F2	0.000730924	2.16972
Ncapd2	NM_146171	non-SMC condensin I complex, subunit D2	0.00082187	2.16949
Depdc1b	NM_178683	DEP domain containing 1B	0.000833491	2.16916
Gemin5	NM_001166669	gem (nuclear organelle) associated protein 5	0.000601091	2.16893
Ncl	NM_010880	nucleolin	1.72749e-06	2.16767
Clpb	NM_009191	ClpB caseinolytic peptidase B	0.000142955	2.16685
Stag3	NM_016964	stromal antigen 3	0.000794519	2.16645
Slfn9	NM_172796	schlafen 9	0.000661454	2.16557
Tacc3	NM_001040435	transforming, acidic coiled-coil containing protein 3	0.00158793	2.16511
Ttc26	NM_153600	tetratricopeptide repeat domain 26	0.00129533	2.16378
Nudc	NM_010948	nuclear distribution gene C homolog (Aspergillus)	4.9064e-06	2.1631
Nolc1	NM_001039351	nucleolar and coiled-body phosphoprotein 1	0.00214525	2.16254
Dntt	NM_001043228	deoxynucleotidyltransferase, terminal	0.000281392	2.16012
4930520O04Rik	NR_040383	RIKEN cDNA 4930520O04 gene	0.00400266	2.15946
Gm4070	NM_001039160	predicted gene 4070 /// GTPase, very large interferon inducible 1	0.0038958	2.15867
Sfmbt2	NM_001198808	Scm-like with four mbt domains 2	1.71431e-05	2.15807
Cenpf	NM_001081363	centromere protein F	0.00315843	2.15798
Iars	NM_172015	isoleucine-tRNA synthetase	0.000123353	2.15718
Cdc25a	NM_007658	cell division cycle 25A	0.000595195	2.15268
Hist1h3a	NM_013548	histone cluster 1, H3b /// histone cluster 1, H3c /// histone cluster 1, H3d /// histon	0.000836686	2.15266
Gars	NM_180678	glycyl-tRNA synthetase	0.000537269	2.15046
Topbp1	NM_176979	topoisomerase (DNA) II binding protein 1	0.00253697	2.14874
Rabl2	NM_026817	RAB, member of RAS oncogene family-like 2	0.000331753	2.14514
Fam188b	NM_001142781	family with sequence similarity 188, member B	0.00654381	2.14417
Gnl3	NM_153547	guanine nucleotide binding protein-like 3 (nucleolar)	3.85665e-05	2.1388
Mrps27	NM_173757	mitochondrial ribosomal protein S27	0.00118658	2.13729
Pdss1	NM_019501	prenyl (solanesyl) diphosphate synthase, subunit 1	0.00471662	2.13363
0610010F05Rik	NM_027860	RIKEN cDNA 0610010F05 gene	0.000105567	2.13338
Nelfe	NM_001045863	negative elongation factor complex member E, Rdbp	0.000217044	2.13307
Rnf225	NM_029809	ring finger protein 225	0.00404588	2.13301
Nicn1	NM_025449	nicolin 1	6.81924e-06	2.13239
Tsen15	NM_025677	tRNA splicing endonuclease 15 homolog (S. cerevisiae)	0.00146726	2.12993
Klk1b11	NM_010640	kallikrein 1-related peptidase b11	0.00408036	2.12876
Cyb5r1	NM_028057	cytochrome b5 reductase 1	0.00145497	2.12803
Rfc4	NM_145480	replication factor C (activator 1) 4	0.000624027	2.12605
1700097N02Rik	NR_045287	RIKEN cDNA 1700097N02 gene	0.000278687	2.12515
Crxos	NR_038092	cone-rod homeobox, opposite strand	2.75293e-05	2.12162
Tubg1	NM_134024	tubulin, gamma 1	0.00215146	2.12143
Cenpp	NM_025495	centromere protein P	0.00186666	2.1197
Pif1	NM_172453	PIF1 5'-to-3' DNA helicase homolog (S. cerevisiae)	0.00115656	2.11856
Ruvbl2	NM_011304	RuvB-like protein 2	2.71131e-05	2.1167
Pprc1	NM_001081214	peroxisome proliferative activated receptor, gamma, coactivator-related 1	0.00013416	2.11636
Nuf2	NM_023284	NUF2, NDC80 kinetochore complex component, homolog (S. cerevisiae)	0.000988483	2.11482
Coq4	NM_178693	coenzyme Q4 homolog (yeast)	0.00122053	2.11446
Enpp6	NM_177304	ectonucleotide pyrophosphatase/phosphodiesterase 6	0.000314321	2.11201
Ung	NM_001040691	uracil DNA glycosylase	0.000408359	2.11196
Ruvbl1	NM_019685	RuvB-like protein 1	0.00165065	2.1117
Cisd1	NM_134007	CDGSH iron sulfur domain 1	0.000254903	2.10643
Rcl1	NM_021525	RNA terminal phosphate cyclase-like 1	0.00126718	2.10595
Drc1	NM_001033460	dynein regulatory complex subunit 1	0.000933163	2.10375
Lcmt1	NM_025304	leucine carboxyl methyltransferase 1	0.00210504	2.10002
Scd1	NM_009127	stearoyl-Coenzyme A desaturase 1	0.000218006	2.09771
Ttc27	NM_152817	tetratricopeptide repeat domain 27	0.00103318	2.09744
Stard4	NM_133774	StAR-related lipid transfer (START) domain containing 4	0.00357333	2.09671
Apex1	NM_009687	anthrax toxin receptor 2	4.89838e-05	2.09614
Pdxp	NM_020271	pyridoxal (pyridoxine, vitamin B6) phosphatase	0.000480069	2.09601
Rpp25	NM_133982	ribonuclease P/MRP 25 subunit	0.000510506	2.08978
Fstl1	NM_008047	follistatin-like 1	0.000483428	2.0886
Atad5	NM_001029856	argininosuccinate synthetase 1	0.000318272	2.08823
Rrm1	NM_009103	ribonucleotide reductase M1	0.0036202	2.08797
1700048O20Rik	NR_033553	RIKEN cDNA 1700048O20 gene	0.000236919	2.08685
2500002B13Rik	XR_379000	RIKEN cDNA 2500002B13 gene	0.00170462	2.0858
Zfp94	NM_001199321	zinc finger protein 94	0.00360725	2.08364
C4bp	NM_007576	complement component 4 binding protein	0.00458783	2.08321
Dkkl1	NM_015789	dickkopf-like 1	0.00258253	2.08244
Haus4	NM_145462	HAUS augmin-like complex, subunit 4	9.61787e-05	2.08205
Slc17a9	NM_183161	solute carrier family 17, member 9	0.000240044	2.08129
C1qbp	NM_007573	complement component 1, q subcomponent binding protein	0.00040189	2.07995
Wdr90	NM_001163766	WD repeat domain 90	0.000519112	2.07888
Orc6	NM_001163791	origin recognition complex, subunit 6	0.00151234	2.0777
Dennd2c	NM_177857	DENN/MADD domain containing 2C	0.000809009	2.07261
Mphosph6	NM_026758	M phase phosphoprotein 6	0.000247059	2.07113
Erc1	NM_053204	ELKS/RAB6-interacting/CAST family member 1	0.000445274	2.0677
Nipa1	NM_153578	non imprinted in Prader-Willi/Angelman syndrome 1 homolog (human)	0.00359754	2.067
Nmrk1	NM_145497	nicotinamide riboside kinase 1	0.00148853	2.06685
Mcph1	NM_173189	microcephaly, primary autosomal recessive 1	0.000890877	2.06479
Hells	NM_008234	helicase, lymphoid specific	9.8106e-05	2.06312
Nbn	NM_013752	nibrin	0.000464762	2.06255
Yars	NM_134151	tyrosyl-tRNA synthetase	0.000313448	2.06227
Parp16	NM_177460	poly (ADP-ribose) polymerase family, member 16	0.000101781	2.06214
Hspbp1	NM_024172	HSPA (heat shock 70kDa) binding protein, cytoplasmic cochaperone 1	0.000509638	2.06062
Ccne2	NM_001037134	cyclin E2	0.00812288	2.05747
Fam136a	NM_025591	family with sequence similarity 136, member A /// protein FAM136A-like family with sequ	0.000298078	2.05593
Pidd1	NA	p53 induced death domain protein 1	0.00495029	2.05541
Fnbp1l	NM_001114665	formin binding protein 1-like	0.000632234	2.05472
Eef1e1	NM_025380	eukaryotic translation elongation factor 1 epsilon 1	0.00529535	2.05399
Myo19	NM_025414	myosin XIX	0.00133362	2.05291
Anks1	NM_001286040	ankyrin repeat domain 37	0.00256645	2.04993
Galk1	NM_016905	galactokinase 1	0.000354521	2.04914
4732491K20Rik	NR_045290	RIKEN cDNA 4732491K20 gene	4.59118e-05	2.04606
Rad51c	NM_001291440	RAD51 homolog C	0.00308595	2.04185
Zfp938	NM_001105557	zinc finger protein 938	0.00255408	2.04147
Cep76	NM_001081073	centrosomal protein 76	0.000503613	2.03879
Pycrl	NM_025412	pyrroline-5-carboxylate reductase-like	0.00158299	2.03868
Gstt2	NM_010361	glutathione S-transferase, theta 2	0.00820807	2.03528
Rfc5	NM_028128	replication factor C (activator 1) 5	0.00194978	2.03476
Tmbim1	NM_027154	transmembrane BAX inhibitor motif containing 1	0.00478568	2.03411
E2f6	NM_033270	E2F transcription factor 6	8.18407e-05	2.03081
Pcbp3	NM_021568	poly(rC) binding protein 3	0.00128496	2.03018
Agpat5	NM_026792	ADAMTS-like 2	0.00159202	2.02849
Lamb2	NM_008483	laminin, beta 2	0.00298942	2.02836
Tyw3	NM_001168358	tRNA-yW synthesizing protein 3 homolog (S. cerevisiae)	0.00294394	2.02708
Rrp9	NM_145620	RRP9, small subunit (SSU) processome component, homolog (yeast)	0.000423911	2.02379
Egln3	NM_028133	EGL nine homolog 3 (C. elegans)	0.00633349	2.02189
Tk1	NM_001271729	thymidine kinase 1	0.00440099	2.02134
Bivm	NM_144558	basic, immunoglobulin-like variable motif containing	0.00134836	2.02069
Tipin	NM_025372	timeless interacting protein	0.000285335	2.02055
Dcakd	NM_026551	dephospho-CoA kinase domain containing	0.00132449	2.02041
Ndufaf2	NM_001127346	NADH dehydrogenase (ubiquinone) 1 alpha subcomplex, assembly factor 2	0.00752783	2.01725
Gar1	NM_026578	GAR1 ribonucleoprotein homolog (yeast)	0.00266327	2.01705
Hmgn5	NM_016710	high-mobility group nucleosome binding domain 5	0.000629647	2.01635
Ndc80	NM_023294	NDC80 homolog, kinetochore complex component (S. cerevisiae)	0.003845	2.01357
Slc43a3	NM_021398	solute carrier family 43, member 3	7.35986e-05	2.01173
Hmbs	NM_001110251	hydroxymethylbilane synthase	0.00029742	2.00907
Bora	NM_175265	bora, aurora kinase A activator	1.02454e-05	2.00766
Sap30	NM_021788	sin3 associated polypeptide	0.00509986	2.00701
Metrn	NM_133719	meteorin, glial cell differentiation regulator	2.84509e-05	2.0068
Gpt2	NM_173866	glutamic pyruvate transaminase (alanine aminotransferase) 2	0.000980938	2.00661
Nme1	NM_008704	NME/NM23 nucleoside diphosphate kinase 1	0.000252653	2.00647
Fancd2	NM_001033244	Fanconi anemia, complementation group D2	0.000177444	2.00534
1810032O08Rik	NM_025472	RIKEN cDNA 1810032O08 gene	0.000594984	2.00481
Bysl	NM_016859	bystin-like	0.00460627	2.00411
Wdr31	NM_001290521	WD repeat domain 31	0.00334258	2.00404
Taf4b	NM_001100449	TAF4B RNA polymerase II, TATA box binding protein (TBP)-associated factor	0.00129499	2.00248
Hbegf	NM_010415	heparin-binding EGF-like growth factor	0.000738935	2.00162
Nudcd2	NM_001290697	NudC domain containing 2	0.00262349	2.00157
Aarsd1	NM_144829	expressed sequence AI447881	9.8121e-05	2.00127
Dennd5b	NM_177192	DENN/MADD domain containing 5B	0.0010808	-2.00183
Rhoh	NM_001081105	ras homolog gene family, member H	0.00585754	-2.00245
Zfp691	NM_001145935	zinc finger protein 691	0.000615351	-2.00323
Nucb2	NM_001130479	nucleobindin 2	2.28809e-05	-2.00391
Eaf2	NM_001113401	ELL associated factor 2	0.00779525	-2.00489
Ccpg1	NM_001114328	cell cycle progression 1	9.59778e-05	-2.00739
Slc8b1	NM_133221	solute carrier family 8 (sodium/lithium/calcium exchanger), member B1	0.00528855	-2.00827
Zbtb4	NM_029348	zinc finger and BTB domain containing 4	6.80535e-05	-2.01049
Fchsd2	NM_001146010	FCH and double SH3 domains 2	0.00160464	-2.0111
Slc36a4	NM_172289	solute carrier family 36 (proton/amino acid symporter), member 4	0.000124357	-2.01127
3110037C07Rik	NA	RIKEN cDNA 3110037C07 gene	0.00839493	-2.01186
Dok3	NM_013739	docking protein 3	0.00129367	-2.01321
Evi5	NM_007964	ecotropic viral integration site 5	0.000166759	-2.01408
Gns	NM_029364	glucosamine (N-acetyl)-6-sulfatase	0.00300837	-2.01489
Dmrt1	NM_015826	doublesex and mab-3 related transcription factor 1	0.000330288	-2.01507
Pim2	NM_138606	proviral integration site 2	7.35751e-06	-2.01765
Neil1	NM_028347	nei endonuclease VIII-like 1 (E. coli)	0.000821148	-2.01816
Eml2	NM_001162996	echinoderm microtubule associated protein like 2	0.00353986	-2.01895
Dennd1c	NM_153551	DENN/MADD domain containing 1C	0.000164741	-2.02034
Cd33	NM_001111058	CD33 antigen	0.00756553	-2.02616
Nr4a1	NM_010444	nuclear receptor subfamily 4, group A, member 1	0.00151334	-2.02768
Adamtsl2	NM_029981	acetyl-Coenzyme A carboxylase alpha /// acetyl-CoA carboxylase 1-like	0.00752812	-2.03047
Rab6b	NM_173781	RAB6B, member RAS oncogene family	0.000775997	-2.03734
Cdk20	NM_053180	cyclin-dependent kinase 20	0.00265169	-2.03794
Gas7	NM_001109657	growth arrest specific 7	0.000449469	-2.0405
Prkcg	NM_001291434	protein kinase C, gamma	0.00552698	-2.04198
Icosl	NM_015790	icos ligand	0.00799317	-2.04258
Mctp2	NM_001024703	multiple C2 domains, transmembrane 2	0.00077571	-2.04259
Mfhas1	NM_001081279	malignant fibrous histiocytoma amplified sequence 1	0.00015573	-2.04363
Cnrip1	NM_029861	cannabinoid receptor interacting protein 1	0.00448688	-2.04449
Tbx6	NM_011538	T-box 6	0.00261728	-2.04519
Aknaos	NA	AT-hook transcription factor, opposite strand	0.00209016	-2.04784
Ptms	NM_026988	parathymosin	7.29927e-05	-2.0507
P2rx4	NM_011026	purinergic receptor P2X, ligand-gated ion channel 4	0.000201439	-2.05082
Amdhd1	NM_027908	alkaline phosphatase, liver/bone/kidney	0.00690855	-2.05097
Chrnb1	NM_009601	cholinergic receptor, nicotinic, beta polypeptide 1 (muscle)	0.00514721	-2.0516
Phxr2	NM_008833	per-hexamer repeat gene 2	0.000559075	-2.05338
Fam109b	NM_177391	family with sequence similarity 109, member B	0.00199252	-2.05528
4930426D05Rik	NM_001271580	RIKEN cDNA 4930426D05 gene	0.000342119	-2.05666
Lrrc10b	NM_001111140	leucine rich repeat containing 10B	3.96002e-05	-2.06159
Cxx1c	NM_028375	CAAX box 1C	0.00719584	-2.06528
Nrgn	NM_022029	neurogranin	0.00148818	-2.06633
Zfp318	NM_021346	zinc finger protein 318	0.000836081	-2.07075
Pea15a	NM_011063	phosphoprotein enriched in astrocytes 15A	0.000228832	-2.0715
Ltbr	NM_010736	lymphotoxin B receptor	0.00298848	-2.07697
Unc93b1	NM_001161428	unc-93 homolog B1 (C. elegans)	5.01932e-05	-2.08038
Rgs18	NM_022881	regulator of G-protein signaling 18	0.00203412	-2.08335
Unc5cl	NM_152823	unc-5 homolog C (C. elegans)-like	0.00146778	-2.08556
Hrh1	NM_001252642	histamine receptor H1	0.00140478	-2.08651
Vps37a	NM_033560	vacuolar protein sorting 37A (yeast)	0.000496447	-2.08938
Zdhhc14	NM_146073	zinc finger, DHHC domain containing 14	3.25192e-05	-2.09222
Maf	NM_001025577	avian musculoaponeurotic fibrosarcoma (v-maf) AS42 oncogene homolog	0.00322455	-2.09347
Crebrf	NM_029870	CREB3 regulatory factor	0.000210045	-2.09397
Aph1b	NM_026674	annexin A5	0.000145898	-2.09503
Aph1b	NM_026674	annexin A5	0.000145898	-2.09503
Grm8	NM_008174	glutamate receptor, metabotropic 8	0.00299307	-2.09698
Adam11	NM_001110778	abhydrolase domain containing 14A	0.0054694	-2.09709
Actn1	NM_134156	alanyl-tRNA synthetase domain containing 1	0.00626303	-2.09837
Pdzd4	NM_001029868	PDZ domain containing 4	5.47946e-05	-2.1027
Antxr2	NM_133738	ankyrin repeat and SAM domain containing 1	0.000167372	-2.10344
Sgsm1	NM_001162965	small G protein signaling modulator 1	0.00202695	-2.1044
Sdc1	NM_011519	syndecan 1	0.000226393	-2.10485
Pxdc1	NM_025831	PX domain containing 1	0.00266818	-2.10653
Ephx1	NM_010145	epoxide hydrolase 1, microsomal	5.45782e-05	-2.10804
Cdip1	NM_025670	cell death inducing Trp53 target 1	0.00120776	-2.1123
C230037L18Rik	NR_077233	RIKEN cDNA C230037L18 gene	0.00698572	-2.11535
9430083A17Rik	NR_029463	RIKEN cDNA 9430083A17 gene	0.000246662	-2.11605
Gm8369	NM_001164202	predicted gene 8369	0.00041757	-2.12037
Dusp26	NM_025869	dual specificity phosphatase 26 (putative)	0.000320451	-2.12274
Paqr5	NM_028748	progestin and adipoQ receptor family member V	0.000764057	-2.12655
Itga9	NM_001113514	integrin alpha 9	3.2044e-05	-2.12843
Ccdc17	NM_001037916	coiled-coil domain containing 17	0.00537754	-2.12906
Zfp658	NM_001008549	zinc finger protein 658	0.00273841	-2.1298
Chst15	NM_029935	carbohydrate (N-acetylgalactosamine 4-sulfate 6-O) sulfotransferase 15	6.11515e-05	-2.13021
Parp3	NM_145619	poly (ADP-ribose) polymerase family, member 3	0.00708107	-2.13045
Tcn2	NM_001130458	transcobalamin 2	0.000986099	-2.13656
Tk2	NM_021028	thymidine kinase 2, mitochondrial	0.000107135	-2.13879
Dirc2	NM_153550	disrupted in renal carcinoma 2 (human)	0.000342012	-2.13967
Slc9a9	NM_177909	solute carrier family 9 (sodium/hydrogen exchanger), member 9	0.000746517	-2.14214
Fam217b	NM_001081289	family with sequence similarity 217, member B	0.00599582	-2.14282
Bcl2a1a	NM_007534	B cell leukemia/lymphoma 2 related protein A1a /// B cell leukemia/lymphoma 2 related p	0.000301232	-2.14754
S1pr3	NM_010101	sphingosine-1-phosphate receptor 3	0.000106477	-2.15042
Mdfic	NM_175088	MyoD family inhibitor domain containing	0.00182199	-2.15052
Grn	NM_008175	granulin	0.00044899	-2.15126
Irs1	NM_010570	insulin receptor substrate 1	0.000314577	-2.15233
Pdk2	NM_133667	pyruvate dehydrogenase kinase, isoenzyme 2	0.000787198	-2.15785
Anxa5	NM_009673	anillin, actin binding protein	0.0037628	-2.1586
Adora3	NM_001174169	actinin alpha 2	0.00128645	-2.15878
Atp6v0a1	NM_001243049	ATPase, class V, type 10A	0.000413313	-2.15895
Cd40	NM_011611	CD40 antigen	0.000264224	-2.16135
Inafm2	NR_030716	InaF motif containing 2	0.00106046	-2.16136
Tmem51	NM_145402	transmembrane protein 51	0.00358981	-2.16452
Dnase1l3	NM_007870	deoxyribonuclease 1-like 3	0.00085851	-2.16851
Igk-V28	NA	immunoglobulin kappa chain variable 28 (V28)	0.0044781	-2.169
Igk-V28	NA	immunoglobulin kappa chain variable 28 (V28)	0.0044781	-2.169
Sh3bp4	NM_133816	SH3-domain binding protein 4	0.00106406	-2.16987
A530088E08Rik	NR_029458	RIKEN cDNA A530088E08 gene	0.000621443	-2.16992
Ms4a6b	NM_027209	membrane-spanning 4-domains, subfamily A, member 6B	0.0080374	-2.17596
Bhlhe40	NM_011498	basic helix-loop-helix family, member e40	0.000325162	-2.17651
Pdlim2	NM_001253736	PDZ and LIM domain 2	0.000363893	-2.18486
Hvcn1	NM_001042489	hydrogen voltage-gated channel 1	0.000152979	-2.18762
Igsf3	NM_207205	immunoglobulin superfamily, member 3	0.00108987	-2.1878
Sdc2	NM_008304	syndecan 2	0.00462249	-2.1937
Alcam	NM_009655	adenylate kinase 8	0.000741122	-2.19572
Csprs	NM_001081746	predicted pseudogene 7609	0.00196256	-2.19607
Csprs	NM_001081746	predicted pseudogene 7609	0.00196256	-2.19607
Tmem106b	NM_027992	transmembrane protein 106B	0.000246181	-2.19697
Adm	NM_009627	actinin, alpha 1	0.000170463	-2.20044
Runx2	NM_001145920	runt related transcription factor 2	0.00162851	-2.20625
Pdia5	NM_028295	protein disulfide isomerase associated 5	0.00594026	-2.2125
Dusp10	NM_022019	dual specificity phosphatase 10	0.000685235	-2.21742
Ptchd1	NM_001093750	patched domain containing 1	0.000648814	-2.2176
Rab39	NM_175562	RAB39, member RAS oncogene family	0.00858156	-2.22843
Cd86	NM_019388	CD86 antigen	0.00550584	-2.23242
Sh2d1b1	NM_001033499	SH2 domain protein 1B1 /// SH2 domain protein 1B2	0.00152073	-2.23257
Slco5a1	NM_172841	solute carrier organic anion transporter family, member 5A1	0.00292579	-2.23374
Parp8	NM_001081009	poly (ADP-ribose) polymerase family, member 8	1.14007e-05	-2.24642
Pid1	NM_001003948	phosphotyrosine interaction domain containing 1	0.00341641	-2.24676
Slc12a3	NM_001205311	solute carrier family 12, member 3	0.00801807	-2.2475
Rnase6	NM_030098	ribonuclease, RNase A family, 6	0.000419566	-2.24925
AU019752	NA	ATPase, H+ transporting, lysosomal V0 subunit A1	0.00125109	-2.25014
Relb	NM_001290457	avian reticuloendotheliosis viral (v-rel) oncogene related B	0.000349659	-2.25037
Islr2	NM_001161535	immunoglobulin superfamily containing leucine-rich repeat 2	0.000479581	-2.25177
Glcci1	NM_001286728	glucocorticoid induced transcript 1	0.00339834	-2.25259
Ankrd55	NM_001168403	progressive ankylosis	0.00110713	-2.25271
Sirpa	NM_001177646	signal-regulatory protein alpha	0.00128412	-2.25377
Srpk3	NM_019684	serine/arginine-rich protein specific kinase 3	0.000253818	-2.25399
Oaf	NM_178644	OAF homolog (Drosophila)	1.67424e-06	-2.25538
Sipa1l2	NM_001081337	signal-induced proliferation-associated 1 like 2	0.000202326	-2.2625
Kmo	NM_133809	kynurenine 3-monooxygenase (kynurenine 3-hydroxylase)	0.00133225	-2.26496
Tns1	NM_001289895	tensin 1	0.00013801	-2.26595
Egr1	NM_007913	early growth response 1	8.63049e-05	-2.26695
Igk-V1	NA	immunoglobulin kappa chain variable 9-120 immunoglobulin kappa chain variable 1 (V1) im	0.00745299	-2.27254
Ifnar1	NM_010508	interferon (alpha and beta) receptor 1	0.00368422	-2.27706
Ier3	NM_133662	immediate early response 3	0.000278216	-2.27783
Tiparp	NM_178892	TCDD-inducible poly(ADP-ribose) polymerase	0.00412737	-2.27965
Rgs7bp	NM_029879	regulator of G-protein signalling 7 binding protein	0.000101074	-2.27974
Ppm1e	NM_177167	protein phosphatase 1E (PP2C domain containing)	9.70565e-05	-2.28083
Arhgap17	NM_001122640	apolipoprotein L 7a /// apolipoprotein L 7c /// apolipoprotein L 7c pseudogene apolipop	0.00130244	-2.28443
Plekhm3	NM_001039493	pleckstrin homology domain containing, family M, member 3	0.00328377	-2.29649
Skap2	NM_018773	src family associated phosphoprotein 2	0.000717362	-2.29684
Fyn	NM_001122892	Fyn proto-oncogene	3.20034e-06	-2.30234
Gpr174	NM_001033251	G protein-coupled receptor 174	0.000394341	-2.3037
Mctp1	NM_030174	multiple C2 domains, transmembrane 1	0.0085956	-2.3051
Saraf	NM_026432	store-operated calcium entry-associated regulatory factor	7.94644e-05	-2.3083
Ctsb	NM_007798	cathepsin B	0.000888245	-2.30859
As3mt	NM_020577	cyclic AMP-regulated phosphoprotein, 21	7.85819e-05	-2.3138
Ell3	NM_001025371	serine incorporator 4	0.00019924	-2.31518
Aldh3b1	NM_026316	activated leukocyte cell adhesion molecule	8.00561e-05	-2.31802
Nod1	NM_001171007	nucleotide-binding oligomerization domain containing 1	0.0047451	-2.31852
Mob3b	NM_178061	MOB kinase activator 3B	0.00035815	-2.31856
Raph1	NM_001045513	Ras association (RalGDS/AF-6) and pleckstrin homology domains 1	0.00102295	-2.32513
Bcl6	NM_009744	B cell leukemia/lymphoma 6	2.86456e-05	-2.32909
Cds1	NM_173370	CDP-diacylglycerol synthase 1	0.000261491	-2.3308
Sat1	NM_001291865	spermidine/spermine N1-acetyl transferase 1	0.00106134	-2.33284
Pltp	NM_011125	phospholipid transfer protein	0.00377189	-2.33318
Trpm5	NM_020277	transient receptor potential cation channel, subfamily M, member 5	0.000190481	-2.33321
Mras	NM_008624	muscle and microspikes RAS	0.00294425	-2.34001
Ptprf	NM_011213	protein tyrosine phosphatase, receptor type, F	0.00160351	-2.34207
Lmo4	NM_001161769	LIM domain only 4	0.000532769	-2.34325
Cd180	NM_008533	CD180 antigen	0.00379265	-2.34688
Abca5	NM_147219	expressed sequence AI451250	0.00105258	-2.34937
Ncf1	NM_001286037	neutrophil cytosolic factor 1	3.36266e-05	-2.35593
Trib1	NM_144549	tribbles homolog 1 (Drosophila)	0.00572295	-2.3641
Whrn	NM_001008791	whirlin	0.00099761	-2.36439
Ctsh	NM_007801	cathepsin H	2.12011e-05	-2.36556
Slc35d3	NM_029529	solute carrier family 35, member D3	0.00181415	-2.36698
Cebpd	NM_007679	CCAAT/enhancer binding protein (C/EBP), delta	0.007159	-2.3684
Polm	NM_017401	polymerase (DNA directed), mu	0.0022331	-2.36853
Gpr155	NM_001080707	G protein-coupled receptor 155	0.00160408	-2.37141
Pycard	NM_023258	PYD and CARD domain containing	0.000395784	-2.37245
Angptl7	NM_001039554	angiogenin, ribonuclease, RNase A family, 5	0.00387491	-2.3775
Ago4	NM_153177	a disintegrin and metallopeptidase domain 12 (meltrin alpha)	6.5538e-06	-2.38118
Cacna1d	NM_001083616	calcium channel, voltage-dependent, L type, alpha 1D subunit	6.12093e-06	-2.38327
Cers6	NM_172856	ceramide synthase 6	0.000249724	-2.38626
Hck	NM_001172117	hemopoietic cell kinase	0.00820634	-2.38629
Dstyk	NM_172516	dual serine/threonine and tyrosine protein kinase	0.00441466	-2.38875
Klhl14	NM_001081403	kelch-like 14	2.23067e-06	-2.3919
Csf2rb2	NM_001287389	colony stimulating factor 2 receptor, beta 2, low-affinity (granulocyte-macrophage)	0.000336905	-2.3956
Cpm	NM_027468	carboxypeptidase M	0.000183601	-2.40009
A830010M20Rik	NM_001007574	RIKEN cDNA A830010M20 gene	0.000542574	-2.40299
Vsir	NM_001159572	V-set immunoregulatory receptor	0.00257937	-2.40895
Amigo1	NM_001004293	ALS2 C-terminal like	0.000265891	-2.4119
Hist2h2aa2	NM_178212	histone cluster 2, H2aa2	5.8045e-06	-2.41369
Arhgap6	NM_001287530	adenine phosphoribosyl transferase	0.00032683	-2.4145
Pgam2	NM_018870	phosphoglycerate mutase 2	0.00463696	-2.41459
Sec24d	NM_027135	Sec24 related gene family, member D (S. cerevisiae)	0.003479	-2.41884
Gm9861	XM_619421	predicted gene 9861	0.00360366	-2.41942
Lmo3	NM_207222	LIM domain only 3	0.000245328	-2.42045
Tsc22d1	NM_001177751	TSC22 domain family, member 1	0.000504724	-2.43716
Cd4	NM_013488	CD4 antigen	0.00225033	-2.44406
Smim6	NM_001162998	small integral membrane protein 6	0.00596197	-2.44514
Egr2	NM_010118	early growth response 2	0.00309893	-2.44586
Rbm47	NM_001127382	RNA binding motif protein 47	1.47713e-05	-2.44763
Eya1	NM_001252192	eyes absent 1 homolog (Drosophila)	3.04988e-05	-2.45251
Snx18	NM_130796	sorting nexin 18	0.000433437	-2.45965
C030013G03Rik	NR_077216	RIKEN cDNA C030013G03 gene	0.00122482	-2.46082
Nceh1	NM_178772	neutral cholesterol ester hydrolase 1	0.00148067	-2.46087
C79122	NA	expressed sequence C79122	0.00110365	-2.47271
Col25a1	NM_001244952	collagen, type XXV, alpha 1	0.00257999	-2.47482
Il13ra1	NM_133990	interleukin 13 receptor, alpha 1	0.00370651	-2.48171
Sertad4	NM_001177794	SERTA domain containing 4	0.000251003	-2.48773
Txndc11	NM_029582	thioredoxin domain containing 11	0.0029228	-2.49007
Spns3	NM_029932	spinster homolog 3	0.00160645	-2.49633
Pld4	NM_178911	phospholipase D family, member 4	0.000471126	-2.49702
Rgs10	NM_026418	regulator of G-protein signalling 10	0.000101689	-2.49777
Dtx1	NM_008052	deltex 1 homolog (Drosophila)	0.00347971	-2.52059
Pgm5	NM_175013	phosphoglucomutase 5	0.00148712	-2.52184
Cd300a	NM_170758	CD300A antigen	5.17416e-06	-2.53146
Itgb7	NM_013566	integrin beta 7	0.00422864	-2.5339
Mpeg1	NM_010821	macrophage expressed gene 1	8.39956e-05	-2.53558
Itgal	NM_001253872	integrin alpha L	9.53779e-05	-2.5361
F9	NM_007979	coagulation factor IX	8.26268e-05	-2.54573
Nxpe2	NM_030069	neurexophilin and PC-esterase domain family, member 2	0.000440256	-2.55853
Mir22hg	NR_030711	Mir22 host gene (non-protein coding)	8.1713e-05	-2.56399
Sla2	NM_029983	Src-like-adaptor 2	0.000287558	-2.57197
Ermap	NM_013848	erythroblast membrane-associated protein	0.00183302	-2.57292
Ifng	NM_008337	interferon gamma	0.000363804	-2.57472
Fam129a	NM_022018	family with sequence similarity 129, member A	0.00355636	-2.58817
Ptgds	NM_008963	prostaglandin D2 synthase (brain)	0.00393633	-2.58834
Apobr	NM_138310	anterior pharynx defective 1b homolog (C. elegans) /// anterior pharynx defective 1c ho	0.000738416	-2.58901
Tmem176a	NM_001098271	transmembrane protein 176A	0.00227212	-2.59059
Adipoq	NM_009605	acyl-CoA synthetase long-chain family member 3	0.00409381	-2.62123
Lefty1	NM_010094	left right determination factor 1	2.34273e-05	-2.62681
Rnase2b	NM_019398	ribonuclease, RNase A family, 2B (liver, eosinophil-derived neurotoxin)	0.00351211	-2.62758
Man1c1	NM_207237	mannosidase, alpha, class 1C, member 1	4.42087e-05	-2.6297
S100a4	NM_011311	S100 calcium binding protein A4	0.0026506	-2.63046
Tbc1d9	NM_001111304	TBC1 domain family, member 9	0.00062369	-2.63211
A430035B10Rik	NR_040452	RIKEN cDNA A430035B10 gene	0.000102395	-2.63486
Gm6377	NM_001037917	predicted gene 6377	0.00230212	-2.63887
Socs5	NM_019654	suppressor of cytokine signaling 5	0.000180238	-2.64332
Krt222	NM_172946	keratin 222	0.000332381	-2.64875
Zfp296	NM_022409	zinc finger protein 296	0.000224829	-2.67868
Gm5547	NR_045845	predicted gene 5547	0.000212248	-2.68793
Timp2	NM_011594	tissue inhibitor of metalloproteinase 2	3.75277e-05	-2.69575
Gramd3	NM_026240	GRAM domain containing 3	6.46486e-07	-2.70077
Cpeb2	NM_001177379	cytoplasmic polyadenylation element binding protein 2	0.00520544	-2.70391
Tmcc3	NM_001168684	transmembrane and coiled coil domains 3	0.000485907	-2.70803
Mcf2l	NM_001159485	mcf.2 transforming sequence-like	3.0727e-05	-2.70946
Nfam1	NM_001271411	Nfat activating molecule with ITAM motif 1	0.0034904	-2.70965
Irf7	NM_001252600	interferon regulatory factor 7	0.00123406	-2.71241
Vegfc	NM_009506	vascular endothelial growth factor C	0.00375337	-2.71319
Rcan2	NM_001286653	regulator of calcineurin 2	8.22338e-05	-2.71707
Zfp516	NM_001177464	zinc finger protein 516	0.00349381	-2.7304
Hpgd	NM_008278	hydroxyprostaglandin dehydrogenase 15 (NAD)	0.00478147	-2.73345
Cd96	NM_032465	CD96 antigen	0.00320658	-2.73564
Ddr1	NM_001198831	discoidin domain receptor family, member 1	0.000980594	-2.73605
Ldhb	NM_008492	lactate dehydrogenase B	0.00274125	-2.74304
Clec2i	NM_001289706	C-type lectin domain family 2, member i	0.00161775	-2.74879
Cyth4	NM_028195	cytohesin 4	0.00012902	-2.74959
Prm1	NM_013637	protamine 1	0.000319836	-2.7524
Bst2	NM_198095	bone marrow stromal cell antigen 2	0.00659249	-2.76023
Il15	NM_001254747	interleukin 15	0.00244052	-2.7704
Reln	NM_011261	reelin	0.00108494	-2.77095
Plxnc1	NM_018797	plexin C1	0.000802609	-2.77211
Srgap3	NM_080448	SLIT-ROBO Rho GTPase activating protein 3	3.43529e-05	-2.79309
Rab30	NM_029494	RAB30, member RAS oncogene family	0.000270768	-2.7936
Apol7a	NM_001164640	apolipoprotein B receptor	0.00136095	-2.80411
Rasgrp3	NM_001166493	RAS, guanyl releasing protein 3	0.00265523	-2.80793
Sorl1	NM_011436	sortilin-related receptor, LDLR class A repeats-containing	0.000202009	-2.8183
Slc6a19	NM_028878	solute carrier family 6 (neurotransmitter transporter), member 19	0.00074927	-2.81893
Cttnbp2nl	NM_001163332	CTTNBP2 N-terminal like	0.000495882	-2.83285
Lipc	NM_008280	lipase, hepatic	0.000164685	-2.83632
Myzap	NM_001033208	myocardial zonula adherens protein	8.58234e-05	-2.83692
Cpne9	NM_170673	copine family member IX	0.000352512	-2.83906
Arrdc4	NM_001042592	armadillo repeat containing, X-linked 4	0.00278685	-2.84637
Tmem163	NM_028135	transmembrane protein 163	0.00217557	-2.84726
Cacnb4	NM_001037099	calcium channel, voltage-dependent, beta 4 subunit	0.00178441	-2.84957
Fcor	NR_045271	Foxo1 corepressor	0.000868968	-2.85029
Tlr1	NM_001276445	toll-like receptor 1	0.000554186	-2.8505
Cdyl2	NM_029441	chromodomain protein, Y chromosome-like 2	0.0023654	-2.85505
P2ry6	NM_183168	pyrimidinergic receptor P2Y, G-protein coupled, 6	0.00451982	-2.86562
Irak2	NM_001113553	interleukin-1 receptor-associated kinase 2	0.000773533	-2.86764
Fam83f	NM_145986	family with sequence similarity 83, member F	0.000342553	-2.87077
Cfp	NM_008823	complement factor properdin	4.40529e-05	-2.87326
Cdh1	NM_009864	cadherin 1	0.00306203	-2.87407
Pik3cb	NM_029094	phosphatidylinositol 3-kinase, catalytic, beta polypeptide	0.000423606	-2.88024
Cyp2r1	NM_177382	cytochrome P450, family 2, subfamily r, polypeptide 1	0.00329568	-2.88664
Abhd6	NM_025341	expressed sequence AU019752	0.000152577	-2.89271
Oasl2	NM_011854	2'-5' oligoadenylate synthetase-like 2	0.00529607	-2.90782
Timd2	NM_001161355	T cell immunoglobulin and mucin domain containing 2	0.00651827	-2.91003
Tyrobp	NM_011662	TYRO protein tyrosine kinase binding protein	7.93586e-05	-2.91559
Fam46a	NM_001160378	family with sequence similarity 46, member A	0.00259284	-2.91669
Angpt1	NM_001286062	archaelysin family metallopeptidase 1	0.000326307	-2.91848
Hpse	NM_152803	heparanase	5.90882e-05	-2.93489
Mcoln2	NM_001005846	mucolipin 2	0.000249749	-2.95283
Ublcp1	NM_024475	ubiquitin-like domain containing CTD phosphatase 1	0.000903265	-2.95582
Rbm24	NM_001081425	RNA binding motif protein 24	0.000359004	-2.95934
Plaur	NM_011113	plasminogen activator, urokinase receptor	0.00283683	-2.96154
Cd300lf	NM_001169153	CD300 antigen like family member F	0.00209143	-2.97201
Tmeff1	NM_021436	transmembrane protein with EGF-like and two follistatin-like domains 1	0.00846238	-2.97302
Igkv4-72	NA	immunoglobulin kappa chain variable 4-72	0.00123139	-2.98338
D13Ertd608e	NA	DNA segment, Chr 13, ERATO Doi 37, expressed	0.000695734	-2.98751
Atrip	NM_172774	ATPase, Ca++ transporting, cardiac muscle, fast twitch 1	0.00259045	-3.0009
Mx1	NM_010846	myxovirus (influenza virus) resistance 1	0.00544257	-3.00177
Matn2	NM_016762	matrilin 2	0.00825668	-3.0068
Fcmr	NM_026976	Fc fragment of IgM receptor	0.000201254	-3.00757
Serpinh1	NM_001111043	serine (or cysteine) peptidase inhibitor, clade H, member 1	0.00126929	-3.01718
Cnr2	NM_009924	cannabinoid receptor 2 (macrophage)	0.0035318	-3.03251
Pira1	NM_011087	paired-Ig-like receptor A1 /// paired-Ig-like receptor A2 predicted pseudogene 10693 //	0.000396403	-3.0511
Cr2	NM_007758	complement receptor 2	0.000459761	-3.05466
Iglv1	NA	immunoglobulin lambda constant 1 /// immunoglobulin lambda variable 1 immunoglobulin la	0.000229076	-3.0576
Dnajb14	NM_001033155	RIKEN cDNA 1110018F16 gene /// DnaJ (Hsp40) homolog, subfamily B, member 14 DnaJ (Hsp40	0.00821973	-3.06755
Cmah	NM_001111110	cytidine monophospho-N-acetylneuraminic acid hydroxylase	8.11292e-06	-3.07004
Ccnd1	NM_007631	cyclin D1	0.000372661	-3.07578
Amz1	NM_173405	adhesion molecule with Ig like domain 1	0.000947162	-3.12181
Tox3	NM_172913	TOX high mobility group box family member 3	0.00352385	-3.13074
Fcgrt	NM_010189	Fc receptor, IgG, alpha chain transporter	0.000441234	-3.13086
Rasgef1a	NM_027526	RasGEF domain family, member 1A	0.000459435	-3.13145
Dapk1	NM_001285917	death associated protein kinase 1	0.000352853	-3.13485
Apoe	NM_009696	anterior pharynx defective 1b homolog (C. elegans) /// anterior pharynx defective 1c ho	0.00846615	-3.15167
Fgd6	NM_053072	FYVE, RhoGEF and PH domain containing 6	6.39873e-05	-3.1525
Hdac9	NM_001271386	histone deacetylase 9	9.52194e-05	-3.16114
Pir	NM_027153	pirin	0.00068256	-3.16151
Slc46a3	NM_027872	solute carrier family 46, member 3	6.24971e-05	-3.16789
Cox6a2	NM_009943	cytochrome c oxidase subunit VIa polypeptide 2	0.000131298	-3.17067
Upb1	NM_133995	ureidopropionase, beta	0.000108723	-3.184
Mn1	NM_001081235	meningioma 1	0.000191338	-3.18536
5830428M24Rik	NR_038060	RIKEN cDNA 5830428M24 gene	0.000280665	-3.19879
Hepacam2	NM_178899	HEPACAM family member 2	0.000615057	-3.23883
Igk-V21	NA	immunoglobulin kappa chain variable 21 (V21)	0.00185964	-3.24316
Eldr	NR_110421	Egfr long non-coding downstream RNA	1.80428e-05	-3.26234
Kynu	NM_001289593	kynureninase (L-kynurenine hydrolase)	7.54637e-08	-3.26459
Rnd3	NM_028810	Rho family GTPase 3	0.000558948	-3.26845
Slc16a7	NM_011391	solute carrier family 16 (monocarboxylic acid transporters), member 7	0.00415133	-3.26929
Fam214a	NM_001113283	family with sequence similarity 214, member A	0.00110079	-3.27162
Duxbl1	NM_001177538	double homeobox B-like 1 /// doubl homeobox B-like 2 /// double homeobox B-like 3	0.00019697	-3.27606
Capsl	NM_029341	calcyphosine-like	0.000788305	-3.27698
Fcer1g	NM_010185	Fc receptor, IgE, high affinity I, gamma polypeptide	0.000363063	-3.29689
Ak8	NM_001033874	aminoacyl tRNA synthetase complex-interacting multifunctional protein 2	0.00300768	-3.30935
Igkv19-93	NA	immunoglobulin kappa chain variable 19-93	0.000614994	-3.31862
Gpr35	NM_001104529	G protein-coupled receptor 35	0.000751092	-3.3211
Itpripl2	NM_001033380	inositol 1,4,5-triphosphate receptor interacting protein-like 2	0.000148659	-3.32566
Rnf122	NM_175136	ring finger protein 122	0.000692674	-3.33766
Zc3h12c	NM_001162921	zinc finger CCCH type containing 12C	0.00161161	-3.33995
Cdc14b	NM_001122989	CDC14 cell division cycle 14B	0.000154338	-3.34474
Aif1	NM_019467	1-acylglycerol-3-phosphate O-acyltransferase 5 (lysophosphatidic acid acyltransferase,	0.00339953	-3.37225
Tlr7	NM_001290755	toll-like receptor 7	0.000281254	-3.39267
Zfp354b	NM_013744	zinc finger protein 354B	5.68644e-05	-3.40685
Slco3a1	NM_001038643	solute carrier organic anion transporter family, member 3a1	0.000221561	-3.45761
Adap2	NM_172133	acyl-CoA thioesterase 7	0.000368886	-3.46809
Pnck	NM_001199351	pregnancy upregulated non-ubiquitously expressed CaM kinase	7.35874e-06	-3.48733
Ank	NM_020332	angiopoietin 1	0.000232279	-3.52468
Cd68	NM_001291058	CD68 antigen	0.000751939	-3.53014
Havcr2	NM_134250	hepatitis A virus cellular receptor 2	0.00284261	-3.53745
1700026L06Rik	NM_027283	RIKEN cDNA 1700026L06 gene	0.00171566	-3.56719
Igkv15-103	NA	immunoglobulin kappa chain variable 15-103	0.000357415	-3.57824
Iglc2	NA	immunoglobulin lambda constant 2	0.000145159	-3.607
Pacsin1	NM_001286743	protein kinase C and casein kinase substrate in neurons 1	9.22349e-05	-3.61294
Itgax	NM_021334	integrin alpha X	0.00785274	-3.61713
St8sia6	NM_145838	ST8 alpha-N-acetyl-neuraminide alpha-2,8-sialyltransferase 6	4.68836e-05	-3.63518
Ctsl	NM_009984	cathepsin L	0.000608835	-3.64925
Clec4g	NM_029465	C-type lectin domain family 4, member g	0.00230923	-3.65618
5430401H09Rik	XR_105468	RIKEN cDNA 5430401H09 gene	0.00838154	-3.66874
Olfm1	NM_001038612	olfactomedin 1	7.10211e-05	-3.67523
Tmem86a	NM_026436	transmembrane protein 86A	0.000227908	-3.71167
Ptger3	NM_011196	prostaglandin E receptor 3 (subtype EP3)	0.000102566	-3.73155
Gria3	NM_001281929	glutamate receptor, ionotropic, AMPA3 (alpha 3)	0.000216794	-3.80423
Mmp10	NM_019471	matrix metallopeptidase 10	0.00356605	-3.8479
Fgr	NM_010208	Gardner-Rasheed feline sarcoma viral (Fgr) oncogene homolog	0.000136397	-3.90534
Prdm1	NM_007548	PR domain containing 1, with ZNF domain	2.09868e-05	-3.98024
P2ry12	NM_027571	purinergic receptor P2Y, G-protein coupled 12	0.00262818	-4.00599
P2ry14	NM_001008497	purinergic receptor P2Y, G-protein coupled, 14	0.000773916	-4.00696
Ccr9	NM_001166625	chemokine (C-C motif) receptor 9	0.00128042	-4.02336
Tbc1d8	NM_018775	TBC1 domain family, member 8	0.00105794	-4.04365
Ccl5	NM_013653	chemokine (C-C motif) ligand 5	0.00252836	-4.04663
Gm10693	NM_011087	paired-Ig-like receptor A1 /// paired-Ig-like receptor A2 predicted pseudogene 10693 //	0.00105507	-4.04758
Pirb	NM_001357394	paired Ig-like receptor B	8.50011e-06	-4.08297
B3galnt1	NM_020026	UDP-GalNAc:betaGlcNAc beta 1,3-galactosaminyltransferase, polypeptide 1	0.00160778	-4.08495
Klrk1	NM_001083322	killer cell lectin-like receptor subfamily K, member 1	0.00319757	-4.09899
Shtn1	NM_001114312	shootin 1	0.000357305	-4.10646
Chdh	NM_001136240	choline dehydrogenase	0.000134286	-4.14145
Peli2	NM_033602	pellino 2	0.0017263	-4.20741
Slamf9	NM_029612	SLAM family member 9	0.000270283	-4.26593
Rasgef1b	NM_145839	RasGEF domain family, member 1B	0.000378779	-4.26863
Lrrc16a	NM_026825	leucine rich repeat containing 16A	4.0753e-05	-4.27275
Ppm1h	NM_001110218	protein phosphatase 1H (PP2C domain containing)	0.000756597	-4.2761
Xkrx	NM_183319	X Kell blood group precursor related X linked	0.000848457	-4.2817
Rtn4rl1	NM_177708	reticulon 4 receptor-like 1	3.18701e-05	-4.29428
Igkv6-15	NA	immunoglobulin kappa variable 6-15	0.00147226	-4.33547
Prss30	NM_013921	protease, serine, 30	0.000202879	-4.34889
St8sia1	NM_011374	ST8 alpha-N-acetyl-neuraminide alpha-2,8-sialyltransferase 1	1.1209e-05	-4.35639
Neurl3	NM_153408	neuralized homolog 3 homolog (Drosophila)	0.00060764	-4.36248
Ppfia4	NM_001144855	protein tyrosine phosphatase, receptor type, f polypeptide (PTPRF), interacting protein	0.000168518	-4.36312
Pdgfrl	NM_026840	platelet-derived growth factor receptor-like	4.0455e-05	-4.38257
Lair1	NM_001113474	leukocyte-associated Ig-like receptor 1	0.000791366	-4.41537
Fyb	NM_001278269	FYN binding protein	7.43856e-05	-4.49105
P2ry13	NM_028808	purinergic receptor P2Y, G-protein coupled 13	0.000355802	-4.49566
Atp2a1	NM_007504	ATPase family, AAA domain containing 5	0.000125713	-4.51511
Gpr25	NM_001101516	G protein-coupled receptor 25	0.0040556	-4.54597
6720468P15Rik	NR_040306	RIKEN cDNA 6720468P15 gene	0.00428882	-4.55626
Nrp1	NM_008737	neuropilin 1	3.02278e-05	-4.57781
Gm11342	NR_167750	predicted gene 11342	0.000270652	-4.58428
Ackr3	NM_001271607	atypical chemokine receptor 3	0.00167837	-4.58724
Flt3	NM_010229	FMS-like tyrosine kinase 3	0.00038938	-4.5916
Gpr68	NM_001177673	G protein-coupled receptor 68	0.000977113	-4.59501
Slc41a2	NM_177388	solute carrier family 41, member 2	0.000533553	-4.61136
Gpr34	NM_011823	G protein-coupled receptor 34	0.00296149	-4.61217
Adrbk2	NM_001035531	adenosine deaminase	0.00158308	-4.65958
Gm1965	NM_001033491	predicted gene 1965	0.000527412	-4.67602
Igkv6-20	NA	immunoglobulin kappa variable 6-20	0.00271328	-4.7709
Cd200	NM_010818	CD200 antigen	3.16155e-05	-4.79367
Hey1	NM_010423	hairy/enhancer-of-split related with YRPW motif 1	0.000771019	-4.81667
Klrd1	NM_010654	killer cell lectin-like receptor, subfamily D, member 1	9.51197e-05	-4.93484
AI607873	NM_001204910	ADP-ribosylhydrolase like 1	0.000951505	-4.97519
Ms4a6c	NM_001166376	membrane-spanning 4-domains, subfamily A, member 6C	0.00215088	-4.98521
Tacstd2	NM_020047	tumor-associated calcium signal transducer 2	0.00100999	-5.02583
Siglech	NM_178706	sialic acid binding Ig-like lectin H	0.00562883	-5.05803
Rai2	NM_001103367	retinoic acid induced 2	0.00016838	-5.12835
Lag3	NM_008479	lymphocyte-activation gene 3	2.08577e-05	-5.14013
Gm829	NM_001033412	predicted gene 829	0.000375681	-5.17796
Cxcr3	NM_009910	chemokine (C-X-C motif) receptor 3	0.00211333	-5.2069
AF251705	NM_134158	a disintegrin and metallopeptidase domain 11	0.000250415	-5.25934
Clec10a	NM_001204252	C-type lectin domain family 10, member A	0.00730736	-5.28606
Cd28	NM_007642	CD28 antigen	0.00255704	-5.30695
Sema4c	NM_001126047	sema domain, immunoglobulin domain (Ig), transmembrane domain (TM) and short cytoplasmi	3.38867e-05	-5.32395
Apol7c	NM_001164640	apolipoprotein E	0.000533201	-5.44971
F5	NM_007976	coagulation factor V	7.79519e-05	-5.60607
Ccr5	NM_009917	chemokine (C-C motif) receptor 5	0.00066197	-5.82075
Smim5	NM_183259	small integral membrane protein 5	1.458e-05	-5.89857
Cd7	NM_009854	CD7 antigen	0.000220924	-6.15962
Hs3st1	NM_010474	heparan sulfate (glucosamine) 3-O-sulfotransferase 1	0.00181288	-6.18246
Fnip2	NM_001162999	folliculin interacting protein 2	7.16541e-06	-6.2349
Ctnnd2	NM_008729	catenin (cadherin associated protein), delta 2	7.30715e-06	-6.46457
Klra17	NM_133203	killer cell lectin-like receptor, subfamily A, member 17	3.50264e-05	-6.49314
Havcr1	NM_001166631	hepatitis A virus cellular receptor 1	0.00498401	-6.52562
Gpr12	NM_001010941	G-protein coupled receptor 12	2.68658e-06	-6.63061
Cadm1	NM_001025600	cell adhesion molecule 1	6.19108e-05	-6.8481
Cd209d	NM_130904	CD209d antigen	3.10182e-05	-7.0683
Nxpe4	NM_172921	neurexophilin and PC-esterase domain family, member 4	0.00165154	-7.41186
Rgs13	NM_153171	regulator of G-protein signaling 13	0.00228251	-7.81246
Cd8a	NM_001081110	CD8 antigen, alpha chain	0.000276766	-8.03913
Cd8b1	NM_009858	CD8 antigen, beta chain 1	0.00660692	-8.23119
Cd209a	NM_133238	CD209a antigen	0.00016889	-15.0756
